# Supplementary material for: Identification of N6-methylandenosine related lncRNA signatures for predicting the prognosis and therapy response in colorectal cancer patients
Source: Front Genet. 2022 Sep 30;13:947747. doi: 10.3389/fgene.2022.947747 (PMC9561883; doi:10.3389/fgene.2022.947747)
Supplement: Supplementary file 1 [file Table3.XLSX]

## Sheet: corResult
lncRNAs	Immune genes	cor	pvalue	Regulation
ZEB1-AS1	TRBC1	0.12365	0.0114004	postive
U91328.1	TRBC1	0.126806	0.00945157	postive
AC005229.4	IGHD3-3	0.116775	0.0169179	postive
U91328.1	ITGB2	0.112534	0.0213808	postive
U91328.1	WAS	0.108561	0.0264562	postive
AC005229.4	IGLV3-12	0.125075	0.0104802	postive
ZEB1-AS1	GLI2	0.11025	0.0241845	postive
U91328.1	GLI2	0.101298	0.0384366	postive
U91328.1	FCRL6	0.152905	0.0017171	postive
AC156455.1	IGHV1-67	-0.1055	0.0310436	negative
ZEB1-AS1	PRAM1	0.109608	0.0250275	postive
U91328.1	PRAM1	0.11688	0.0168179	postive
U91328.1	KCNN3	0.113228	0.0205877	postive
U91328.1	IL16	0.107892	0.0274057	postive
PRKAR1B-AS2	GALNT14	0.212648	1.16079e-05	postive
U91328.1	PTGDS	0.109777	0.0248023	postive
U91328.1	CD40	0.174895	0.000327187	postive
U91328.1	TRBV11-2	0.125172	0.0104199	postive
ATP2B1-AS1	TRBV11-2	0.146664	0.00264839	postive
PRKAR1B-AS2	CHRNA3	0.106325	0.0297442	postive
U91328.1	MIR8071-2	0.118476	0.0153702	postive
ZEB1-AS1	SIGLEC7	0.112485	0.0214381	postive
AC008494.3	IGHV3-16	0.185949	0.000131439	postive
ZEB1-AS1	KCNJ10	0.138425	0.00457842	postive
PRKAR1B-AS2	CRTAC1	0.101845	0.0373966	postive
U91328.1	CD8A	0.118303	0.0155218	postive
U91328.1	PILRA	0.105369	0.0312535	postive
U91328.1	SSC5D	0.107322	0.028237	postive
AC005229.4	ADAMTS8	0.106359	0.0296927	postive
U91328.1	AC007991.2	0.118937	0.0149726	postive
U91328.1	PTAFR	0.103788	0.0338937	postive
U91328.1	SCIMP	0.104798	0.0321866	postive
AC008494.3	CD300E	0.108943	0.0259266	postive
ZEB1-AS1	IGKV6-21	0.112723	0.0211628	postive
U91328.1	IGKV6-21	0.11093	0.0233177	postive
PRKAR1B-AS2	TRGV2	0.11404	0.0196907	postive
PRKAR1B-AS2	CADM3	0.123056	0.0118047	postive
AC008494.3	CXCL8	0.103839	0.0338065	postive
AC156455.1	CXCL8	0.120902	0.0133788	postive
U91328.1	IGHV3-21	0.113299	0.0205075	postive
AC008494.3	PTPRN	0.121322	0.0130582	postive
U91328.1	IGHG1	0.107075	0.0286045	postive
ZEB1-AS1	ACAP1	0.163469	0.000794453	postive
U91328.1	ACAP1	0.135471	0.00553343	postive
AC008494.3	GPR176	0.107576	0.0278647	postive
U91328.1	CTSG	0.117024	0.0166826	postive
U91328.1	RHEX	0.108487	0.0265598	postive
U91328.1	IGHV3-30	0.101336	0.0383633	postive
AC008494.3	KRT18P31	0.131348	0.00716571	postive
U91328.1	TNFSF13B	0.12241	0.0122587	postive
AC008494.3	FCGR2A	0.104215	0.0331634	postive
U91328.1	IGLV2-11	0.12084	0.0134267	postive
U91328.1	CIITA	0.103347	0.0346641	postive
U91328.1	FAM124B	0.126897	0.00940025	postive
ZEB1-AS1	ITK	0.100205	0.0405879	postive
PRKAR1B-AS2	RGS19	0.117589	0.0161604	postive
AC008494.3	SLC37A2	0.118115	0.0156878	postive
U91328.1	IGKV1OR2-108	0.10509	0.0317063	postive
U91328.1	STAC	0.113873	0.0198721	postive
U91328.1	ACP5	0.11502	0.0186548	postive
AC008494.3	CCL22	0.103098	0.0351051	postive
U91328.1	RASSF5	0.101087	0.0388435	postive
U91328.1	PSTPIP1	0.120331	0.0138256	postive
AC008494.3	IGKV1-39	0.127323	0.00916196	postive
U91328.1	TRAV1-2	0.156986	0.0012821	postive
AC005229.4	KRT5	0.112562	0.0213486	postive
ZEB1-AS1	IGKV1-8	0.105211	0.0315091	postive
U91328.1	IGKV1-8	0.104585	0.0325397	postive
ATP2B1-AS1	IGKV1-8	0.114053	0.0196764	postive
AC008494.3	LINC01943	0.113429	0.0203622	postive
AC008494.3	CXCR2	0.111519	0.0225895	postive
U91328.1	TBC1D10C	0.115232	0.0184368	postive
AC008494.3	GAPDHP67	0.12301	0.0118369	postive
AC005229.4	HLA-DQB1-AS1	0.134678	0.00581865	postive
ZEB1-AS1	TRBV14	0.103941	0.0336303	postive
U91328.1	GPNMB	0.119848	0.0142139	postive
AC008494.3	HSPA8P7	0.104722	0.0323132	postive
AC008494.3	S1PR4	0.110467	0.0239046	postive
ZKSCAN2-DT	S1PR4	0.149311	0.00220821	postive
U91328.1	S1PR4	0.129817	0.00787423	postive
AC008494.3	SEPHS1P4	0.106308	0.0297714	postive
ZEB1-AS1	LGALS2	0.105945	0.0303364	postive
PRKAR1B-AS2	SPIB	0.175215	0.000318899	postive
U91328.1	CD7	0.100761	0.0394808	postive
PRKAR1B-AS2	CD7	0.177305	0.000269407	postive
U91328.1	IGLV5-45	0.134391	0.00592497	postive
ZEB1-AS1	IGHV8-51-1	0.109354	0.0253671	postive
U91328.1	CCR2	0.13986	0.00417031	postive
AC005229.4	DHH	0.117511	0.016232	postive
ZEB1-AS1	GBP5	0.105584	0.0309092	postive
U91328.1	GBP5	0.176602	0.000285195	postive
AC008494.3	AC103988.1	0.123671	0.0113866	postive
U91328.1	AL365361.1	0.104382	0.0328802	postive
AC008494.3	ACTBP11	0.121707	0.01277	postive
PRKAR1B-AS2	KLRG1	0.111227	0.0229479	postive
U91328.1	EGR2	0.121814	0.0126914	postive
ZEB1-AS1	MICU3	0.115651	0.0180131	postive
ATP2B1-AS1	MICU3	0.118825	0.0150684	postive
U91328.1	IGKV2-24	0.114555	0.0191399	postive
U91328.1	PTPRC	0.103007	0.0352672	postive
U91328.1	HMSD	0.152749	0.00173621	postive
ZEB1-AS1	PIK3R6	0.112521	0.0213959	postive
U91328.1	PIK3R6	0.113529	0.0202512	postive
AC008494.3	AC005703.6	0.105281	0.0313965	postive
AC005229.4	IGKV1D-12	-0.102772	0.0356895	negative
U91328.1	CMA1	0.104445	0.0327744	postive
U91328.1	HLA-DQA1	0.113674	0.0200907	postive
AC008494.3	TPT1P12	0.104631	0.0324644	postive
U91328.1	SIGLEC17P	0.123606	0.0114303	postive
AC008494.3	MYO1G	0.126921	0.00938672	postive
ZEB1-AS1	MYO1G	0.134101	0.00603429	postive
U91328.1	MYO1G	0.122713	0.0120441	postive
ZEB1-AS1	NR4A3	0.10604	0.0301884	postive
PRKAR1B-AS2	HECW2-AS1	0.104659	0.0324163	postive
ATP2B1-AS1	HECW2-AS1	0.134348	0.00594116	postive
AC008494.3	OSM	0.156047	0.0013721	postive
PRKAR1B-AS2	IGHV3OR16-10	0.104047	0.0334492	postive
AC156455.1	FAM92B	-0.108627	0.0263637	negative
ZEB1-AS1	RETN	0.107534	0.027926	postive
AC008494.3	MEFV	0.108906	0.025978	postive
U91328.1	TIFAB	0.111194	0.0229887	postive
PRKAR1B-AS2	WDR86-AS1	0.235304	1.1453e-06	postive
ATP2B1-AS1	WDR86-AS1	0.102956	0.0353591	postive
AC008494.3	CHST2	0.102091	0.0369373	postive
ZEB1-AS1	IGKV1D-13	0.102264	0.0366167	postive
PRKAR1B-AS2	ALPL	0.100241	0.0405161	postive
AC008494.3	SPATA20P1	0.117512	0.0162311	postive
ZEB1-AS1	AC007569.1	0.106689	0.0291871	postive
U91328.1	IGLV1-50	0.10336	0.0346399	postive
AC156455.1	IGLV1-50	-0.111761	0.0222968	negative
ZKSCAN2-DT	IGKV1D-16	0.104218	0.0331573	postive
PRKAR1B-AS2	ADCYAP1	0.116595	0.0170889	postive
ATP2B1-AS1	ADCYAP1	0.101996	0.0371144	postive
U91328.1	IGKV2-28	0.165314	0.000691039	postive
U91328.1	IGHV2-26	0.241959	5.53923e-07	postive
ZEB1-AS1	PLCG2	0.102859	0.035533	postive
U91328.1	IGLC7	0.107771	0.0275801	postive
AC008494.3	FPR2	0.114994	0.018682	postive
AC005229.4	BHLHA9	-0.109709	0.0248931	negative
PRKAR1B-AS2	IGHV4-59	0.113594	0.020179	postive
ZEB1-AS1	ADAMTS4	0.102215	0.0367075	postive
U91328.1	P2RX7	0.128442	0.00856248	postive
AC008494.3	IL1B	0.147703	0.00246696	postive
PRKAR1B-AS2	CXCL13	0.140824	0.00391522	postive
ZEB1-AS1	FGD2	0.106245	0.0298685	postive
U91328.1	FGD2	0.110528	0.0238266	postive
U91328.1	TRBV6-5	0.15552	0.00142507	postive
AC156455.1	GSC	-0.107105	0.02856	negative
AC008494.3	CXCL6	0.138411	0.00458239	postive
U91328.1	RELN	0.102885	0.0354864	postive
U91328.1	ITGAM	0.107361	0.0281803	postive
AC008494.3	COL15A1	0.100558	0.0398826	postive
PRKAR1B-AS2	IGHGP	0.112217	0.0217519	postive
AC008494.3	PAPPA	0.101244	0.0385399	postive
AC156455.1	IGHV3-76	-0.111845	0.0221948	negative
AC008494.3	EPHA7	0.114218	0.0194995	postive
ZEB1-AS1	HLA-S	0.125072	0.0104822	postive
U91328.1	IGKV1OR2-3	0.1407	0.00394715	postive
ATP2B1-AS1	IGKV1OR2-3	0.138859	0.00445137	postive
PRKAR1B-AS2	IFIT3	0.107844	0.0274747	postive
U91328.1	TRAV3	0.104362	0.0329141	postive
PRKAR1B-AS2	TRAV3	0.150349	0.00205464	postive
ZEB1-AS1	UBASH3A	0.109845	0.0247134	postive
U91328.1	UBASH3A	0.14256	0.00349077	postive
U91328.1	EBF1	0.115204	0.0184655	postive
U91328.1	TRAC	0.107462	0.0280311	postive
ZEB1-AS1	LINC01679	0.106667	0.0292197	postive
U91328.1	CPNE5	0.119366	0.014611	postive
AC008494.3	PFN1P1	0.116487	0.0171926	postive
U91328.1	ARHGAP25	0.109106	0.0257038	postive
ZEB1-AS1	LILRB1	0.100424	0.0401492	postive
U91328.1	LILRB1	0.104787	0.0322056	postive
U91328.1	IGLV8-61	0.137277	0.00493024	postive
ZEB1-AS1	MIR4538	0.102364	0.0364318	postive
AC008494.3	TRPC6	0.104378	0.0328884	postive
U91328.1	IGLC6	0.135678	0.00546123	postive
PRKAR1B-AS2	CR2	0.159219	0.00108943	postive
PRKAR1B-AS2	CHL1	0.103055	0.0351818	postive
U91328.1	IGHG4	0.104418	0.0328201	postive
PRKAR1B-AS2	IGHG4	0.112577	0.0213311	postive
AC008494.3	GFPT2	0.120538	0.0136621	postive
U91328.1	CYSLTR2	0.126962	0.00936312	postive
ZKSCAN2-DT	BMP6	0.101462	0.0381219	postive
U91328.1	AC244205.1	0.14585	0.00279914	postive
AC156455.1	AC244205.1	-0.101341	0.0383531	negative
ZEB1-AS1	ZAP70	0.133005	0.00646424	postive
U91328.1	ZAP70	0.118816	0.0150762	postive
AC156455.1	IGHV1-69D	-0.1052	0.0315269	negative
ZEB1-AS1	MYO1F	0.113056	0.0207821	postive
U91328.1	MYO1F	0.126456	0.00965203	postive
ZKSCAN2-DT	RN7SL138P	0.200741	3.56479e-05	postive
U91328.1	LINC02084	0.146936	0.00259981	postive
PRKAR1B-AS2	APOL4	0.118405	0.0154319	postive
U91328.1	FCRL3	0.100875	0.0392571	postive
ZEB1-AS1	GVINP1	0.102926	0.0354129	postive
U91328.1	GVINP1	0.109758	0.0248281	postive
PRKAR1B-AS2	AC034105.1	0.106009	0.0302362	postive
PRKAR1B-AS2	PRKAR2B	0.135933	0.0053731	postive
ZEB1-AS1	JAK3	0.110668	0.023649	postive
U91328.1	JAK3	0.121416	0.0129871	postive
ZEB1-AS1	AC003991.2	0.134689	0.00581458	postive
U91328.1	HLA-DOB	0.136383	0.00522102	postive
AC008494.3	BRINP3	0.103898	0.033704	postive
AC008494.3	ACTBP2	0.106379	0.0296615	postive
U91328.1	IGLV2-23	0.131337	0.00717058	postive
AC008494.3	IL24	0.191188	8.37262e-05	postive
ATP2B1-AS1	IL24	0.101224	0.038579	postive
PRKAR1B-AS2	IGKV3-20	0.100986	0.0390405	postive
PRKAR1B-AS2	RASGRP1	0.122842	0.0119534	postive
ZEB1-AS1	TRBV20-1	0.105311	0.0313481	postive
ATP2B1-AS1	TRBV20-1	0.10289	0.0354774	postive
ZEB1-AS1	KCNE1B	0.132401	0.00671248	postive
U91328.1	RUFY4	0.108342	0.0267643	postive
U91328.1	ADA2	0.10519	0.0315434	postive
ZEB1-AS1	REG1A	0.139478	0.00427556	postive
ZEB1-AS1	ARHGAP9	0.106639	0.0292622	postive
U91328.1	ARHGAP9	0.127093	0.00928994	postive
U91328.1	SAMD9L	0.105692	0.0307373	postive
ZEB1-AS1	TRBV27	0.136627	0.00514027	postive
U91328.1	TRBV27	0.123793	0.0113054	postive
U91328.1	IGHV4-28	0.103451	0.0344812	postive
U91328.1	P2RY6	0.120883	0.0133937	postive
U91328.1	AC015819.1	0.154745	0.00150646	postive
ATP2B1-AS1	AC015819.1	0.104738	0.0322857	postive
U91328.1	CD84	0.112856	0.0210097	postive
U91328.1	IGLV5-48	0.20779	1.84895e-05	postive
AC008494.3	LINC00519	-0.100268	0.0404605	negative
PRKAR1B-AS2	TRBV13	0.153124	0.00169068	postive
U91328.1	FMNL1	0.120684	0.0135477	postive
ZEB1-AS1	RIPOR3	0.118088	0.0157119	postive
ZEB1-AS1	RELL1	0.110446	0.0239317	postive
AC008494.3	DRD5	0.138594	0.00452867	postive
ATP2B1-AS1	DRD5	0.109551	0.0251027	postive
ZEB1-AS1	IL10RA	0.112251	0.0217119	postive
U91328.1	IL10RA	0.124757	0.0106794	postive
AC008494.3	TNFRSF4	0.116609	0.0170756	postive
PRKAR1B-AS2	TRAV26-1	0.106171	0.0299835	postive
U91328.1	AC107464.2	0.128199	0.00868977	postive
ZEB1-AS1	ZBTB32	0.129617	0.00797127	postive
U91328.1	ZBTB32	0.142548	0.00349358	postive
ATP2B1-AS1	ZBTB32	0.117157	0.0165586	postive
AC008494.3	AC245884.12	0.100745	0.0395127	postive
U91328.1	PIK3R5	0.122276	0.0123549	postive
ZEB1-AS1	CCL23	0.109465	0.025218	postive
U91328.1	CCL23	0.131189	0.00723655	postive
U91328.1	TLR8	0.101229	0.0385695	postive
AC156455.1	IGKC	-0.116667	0.0170199	negative
ZEB1-AS1	RAB1C	0.102292	0.0365644	postive
U91328.1	TIGIT	0.106522	0.0294411	postive
PRKAR1B-AS2	CD38	0.170189	0.000474735	postive
AC156455.1	AC103563.3	-0.100843	0.0393191	negative
U91328.1	SYNGR1	0.121393	0.0130048	postive
AC156455.1	SYNGR1	-0.116675	0.0170128	negative
U91328.1	GIMAP7	0.121651	0.0128116	postive
U91328.1	CASS4	0.12476	0.0106782	postive
U91328.1	IGKV5-2	0.126586	0.0095769	postive
ZEB1-AS1	AC011899.2	0.126087	0.00986756	postive
U91328.1	TRAV13-1	0.125011	0.0105203	postive
ZEB1-AS1	SLFN11	0.100839	0.0393272	postive
AC005229.4	SLFN11	0.119955	0.014127	postive
U91328.1	SLFN11	0.155384	0.00143908	postive
ATP2B1-AS1	SLFN11	0.112862	0.0210024	postive
U91328.1	GIMAP8	0.121998	0.0125564	postive
AC008494.3	CXCR1	0.12599	0.00992456	postive
AC008494.3	TNC	0.121103	0.0132246	postive
U91328.1	DOCK10	0.119393	0.0145888	postive
ZEB1-AS1	TRAV35	0.112482	0.0214411	postive
PRKAR1B-AS2	TRAV35	0.103748	0.0339632	postive
U91328.1	LRRC8C	0.103428	0.034521	postive
AC008494.3	ITGA5	0.111615	0.0224736	postive
ZKSCAN2-DT	HLA-DRB9	0.146319	0.00271141	postive
U91328.1	HLA-DRB9	0.159229	0.00108861	postive
U91328.1	TM6SF1	0.116103	0.0175647	postive
AC008494.3	LILRA2	0.113932	0.0198079	postive
ATP2B1-AS1	TRAV39	0.131458	0.00711729	postive
U91328.1	CLEC10A	0.112905	0.0209532	postive
AC008494.3	MMP8	0.148335	0.00236203	postive
ZEB1-AS1	SMTNL1	0.100268	0.040461	postive
U91328.1	HLA-DRB1	0.105572	0.0309286	postive
ZEB1-AS1	PCED1B-AS1	0.104852	0.032098	postive
U91328.1	PCED1B-AS1	0.122951	0.0118772	postive
AC008494.3	CXCL5	0.152259	0.00179729	postive
PRKAR1B-AS2	NNMT	0.134176	0.00600583	postive
AC008494.3	AP000902.1	0.1991	4.14e-05	postive
U91328.1	HVCN1	0.118318	0.0155082	postive
AC008494.3	HCAR3	0.109374	0.0253402	postive
U91328.1	CXorf21	0.115266	0.0184025	postive
U91328.1	PLA2G2D	0.106765	0.0290709	postive
ZEB1-AS1	PLD4	0.121375	0.0130182	postive
PRKAR1B-AS2	PENK	0.156204	0.00135664	postive
U91328.1	IGLJ1	0.109092	0.0257222	postive
PRKAR1B-AS2	PLXNA4	0.103086	0.0351258	postive
ZEB1-AS1	AC008105.3	0.114537	0.0191593	postive
U91328.1	AC008105.3	0.157958	0.00119462	postive
U91328.1	GPR68	0.109836	0.0247248	postive
ZEB1-AS1	IGLV9-49	0.136061	0.00532943	postive
ATP2B1-AS1	IGLV9-49	0.1336	0.00622754	postive
U91328.1	ADAM23	0.108515	0.0265197	postive
U91328.1	ZIK1	0.100982	0.0390483	postive
ZEB1-AS1	IGHE	0.112493	0.0214282	postive
U91328.1	IGHE	0.173539	0.000364587	postive
ATP2B1-AS1	IGHE	0.127692	0.00896066	postive
U91328.1	NCF1B	0.117293	0.0164325	postive
ZEB1-AS1	APOL3	0.100515	0.0399674	postive
U91328.1	APOL3	0.142802	0.00343514	postive
PRKAR1B-AS2	IGHV3-66	0.272369	1.52017e-08	postive
ZEB1-AS1	IGHV3-42	0.10616	0.0300011	postive
AC005229.4	IGHV3-42	0.115588	0.0180765	postive
ATP2B1-AS1	IGHV3-42	0.107359	0.0281821	postive
U91328.1	LINC00528	0.127629	0.00899461	postive
U91328.1	CCR8	0.107138	0.0285103	postive
U91328.1	IGLV3-1	0.10724	0.0283586	postive
ZEB1-AS1	SPN	0.106307	0.0297722	postive
U91328.1	SPN	0.112093	0.0218987	postive
U91328.1	LY9	0.10661	0.0293076	postive
U91328.1	FTH1P22	0.138245	0.00463203	postive
AC008494.3	KRT18P33	0.12787	0.00886464	postive
U91328.1	NCF1	0.160487	0.000992246	postive
U91328.1	NLRP1	0.147663	0.00247364	postive
AC005229.4	ARL4C	0.12084	0.013427	postive
AC008494.3	FCAR	0.119345	0.0146288	postive
U91328.1	TRBJ2-2	0.124644	0.0107512	postive
U91328.1	LSP1	0.125285	0.0103501	postive
AC008494.3	IGHM	0.113898	0.0198456	postive
U91328.1	IGHM	0.168784	0.000529541	postive
ATP2B1-AS1	IGHM	0.101181	0.0386613	postive
PRKAR1B-AS2	IGKV1OR22-1	0.432896	1.60638e-20	postive
U91328.1	TNFAIP8L2	0.118506	0.0153443	postive
AC008494.3	HCAR2	0.129956	0.0078075	postive
ZEB1-AS1	BEX1	0.10593	0.0303605	postive
ZEB1-AS1	CCR10	0.1192	0.0147506	postive
PRKAR1B-AS2	GAP43	0.107489	0.0279921	postive
U91328.1	HTRA4	0.104217	0.0331597	postive
U91328.1	NCF1C	0.113703	0.0200589	postive
U91328.1	CMKLR1	0.102749	0.0357299	postive
U91328.1	IGKV2D-24	0.170323	0.00046976	postive
ATP2B1-AS1	IGKV2D-24	0.127967	0.0088126	postive
U91328.1	IGLC2	0.130546	0.0075296	postive
U91328.1	IGHV4-39	0.108566	0.026449	postive
ZEB1-AS1	TRBV4-2	0.102635	0.0359378	postive
PRKAR1B-AS2	TRBV4-2	0.113069	0.0207673	postive
U91328.1	IGKV3D-7	0.100671	0.039658	postive
ZEB1-AS1	SFTPA2	0.122216	0.0123978	postive
U91328.1	IGHV6-1	0.102942	0.0353829	postive
PRKAR1B-AS2	IGLV1-44	0.125578	0.0101714	postive
AC008494.3	CCL3	0.13751	0.00485689	postive
ZEB1-AS1	SEPTIN1	0.107829	0.0274959	postive
U91328.1	SEPTIN1	0.137837	0.00475564	postive
AC008494.3	CCL3L1	0.164941	0.000710907	postive
ZEB1-AS1	AC002091.1	0.115189	0.0184807	postive
U91328.1	AC002091.1	0.161632	0.000911458	postive
ZEB1-AS1	THEMIS2	0.101767	0.037543	postive
U91328.1	THEMIS2	0.105188	0.031547	postive
ZEB1-AS1	NFATC1	0.114493	0.0192057	postive
U91328.1	NFATC1	0.133477	0.00627586	postive
ZEB1-AS1	PIK3CD	0.10777	0.0275817	postive
U91328.1	PIK3CD	0.127631	0.00899379	postive
AC008494.3	IGHV3-50	0.101047	0.0389216	postive
ZEB1-AS1	IGHV3-50	0.107465	0.0280267	postive
U91328.1	IGHV3-50	0.123477	0.0115172	postive
U91328.1	SIRPB2	0.109363	0.0253557	postive
U91328.1	LAX1	0.104782	0.0322138	postive
PRKAR1B-AS2	IGHV3-6	0.458859	3.71524e-23	postive
U91328.1	APOE	0.113723	0.0200363	postive
PRKAR1B-AS2	IGHV3-53	0.100737	0.0395275	postive
U91328.1	NIBAN1	0.105223	0.0314899	postive
ZKSCAN2-DT	TRAV26-2	0.281248	4.87327e-09	postive
ZEB1-AS1	TRAV26-2	0.161813	0.000899269	postive
U91328.1	TRAV26-2	0.121369	0.0130223	postive
AC156455.1	TRAV26-2	0.113007	0.0208372	postive
AC008494.3	IGHA1	0.101986	0.0371335	postive
AC008494.3	IL4I1	0.118798	0.0150919	postive
PRKAR1B-AS2	TRAV22	0.124336	0.0109487	postive
ZEB1-AS1	PARP15	0.105443	0.0311352	postive
AC005229.4	ADRB2	0.121179	0.0131667	postive
U91328.1	MZB1	0.108774	0.0261595	postive
U91328.1	APOC1	0.110181	0.0242731	postive
ZEB1-AS1	NRROS	0.107967	0.027297	postive
U91328.1	NRROS	0.110861	0.0234044	postive
ZEB1-AS1	CD177	0.119464	0.0145294	postive
U91328.1	IL21R	0.105966	0.0303039	postive
PRKAR1B-AS2	ICAM3	0.111568	0.0225303	postive
ZEB1-AS1	MAP4K1	0.102718	0.0357868	postive
U91328.1	LINC01857	0.11764	0.0161145	postive
ZEB1-AS1	AC090559.1	0.100006	0.0409908	postive
U91328.1	AC090559.1	0.103102	0.0350976	postive
U91328.1	IL2RB	0.129759	0.00790215	postive
U91328.1	HNRNPA1P21	0.123196	0.0117085	postive
U91328.1	EOMES	0.148332	0.00236258	postive
AC008494.3	SOCS3	0.104462	0.0327457	postive
ZEB1-AS1	STAB1	0.117076	0.0166341	postive
AC005229.4	SEMA3D	0.108229	0.0269241	postive
U91328.1	CSTL1	-0.116642	0.0170442	negative
ZEB1-AS1	RASAL3	0.117386	0.0163463	postive
U91328.1	RASAL3	0.130701	0.00745799	postive
U91328.1	IL12RB1	0.128746	0.00840594	postive
PRKAR1B-AS2	TRGC2	0.155837	0.00139302	postive
U91328.1	TRBV2	0.182658	0.000173411	postive
U91328.1	FCGR1A	0.127454	0.00908997	postive
U91328.1	IGLV3-9	0.123271	0.0116566	postive
ATP2B1-AS1	IGLV3-9	0.116303	0.0173698	postive
AC008494.3	ASS1P11	0.110799	0.0234832	postive
U91328.1	NLRC3	0.122429	0.0122453	postive
U91328.1	PPP1R16B	0.101161	0.0387011	postive
AC008494.3	SLC25A6P2	0.109543	0.0251135	postive
U91328.1	MOXD1	0.10845	0.0266121	postive
U91328.1	TRAF3IP3	0.122187	0.0124188	postive
PRKAR1B-AS2	IGHV3-48	0.159343	0.00107959	postive
ATP2B1-AS1	IGHV3-48	0.107126	0.0285287	postive
U91328.1	ITGAX	0.117419	0.0163164	postive
ZEB1-AS1	SELPLG	0.132091	0.00684316	postive
U91328.1	SELPLG	0.107104	0.0285608	postive
AC008494.3	S100A12	0.110163	0.0242963	postive
U91328.1	SH2D3C	0.1079	0.0273934	postive
U91328.1	OSCAR	0.106611	0.0293056	postive
PRKAR1B-AS2	BHMT2	0.108623	0.02637	postive
ZEB1-AS1	C5orf17	-0.137078	0.00499367	negative
ZEB1-AS1	NFAM1	0.102566	0.0360623	postive
U91328.1	NFAM1	0.117165	0.0165511	postive
U91328.1	IGHV3-60	0.103174	0.0349703	postive
ZEB1-AS1	DOK2	0.101987	0.037131	postive
U91328.1	DOK2	0.129081	0.00823652	postive
U91328.1	IRF4	0.106457	0.0295409	postive
PRKAR1B-AS2	IGHV3OR16-13	0.170207	0.000474065	postive
U91328.1	IGHV3-22	0.11121	0.022969	postive
U91328.1	U62317.1	0.10521	0.031512	postive
U91328.1	SIGLEC1	0.120196	0.0139335	postive
ZEB1-AS1	FDCSP	0.110498	0.0238649	postive
U91328.1	FDCSP	0.131501	0.0070982	postive
AC008494.3	UCN2	0.188076	0.000109605	postive
ZEB1-AS1	UCN2	0.10885	0.0260543	postive
ZEB1-AS1	DOCK2	0.111793	0.0222577	postive
U91328.1	DOCK2	0.106503	0.029471	postive
ZEB1-AS1	REG1B	0.114085	0.0196428	postive
ZEB1-AS1	AC015911.7	0.137983	0.00471099	postive
U91328.1	AC015911.7	0.111162	0.0230287	postive
AC008494.3	MMP3	0.182992	0.000168637	postive
PRKAR1B-AS2	ZNF826P	0.139698	0.0042148	postive
AC008494.3	TREM1	0.116553	0.0171291	postive
U91328.1	CILP	0.117716	0.0160457	postive
ATP2B1-AS1	CCDC184	0.125754	0.0100654	postive
ZEB1-AS1	CP	0.108894	0.0259936	postive
AC008494.3	GPR25	0.126914	0.00939061	postive
U91328.1	TRAV8-3	0.103599	0.0342225	postive
AC008494.3	AC078991.1	0.106659	0.029232	postive
AC005229.4	HOMER2	0.107871	0.0274353	postive
AC005229.4	PAEP	0.10597	0.0302977	postive
ZEB1-AS1	ITGB2-AS1	0.104686	0.0323724	postive
U91328.1	ITGB2-AS1	0.129244	0.00815499	postive
U91328.1	AC015911.8	0.118594	0.0152681	postive
U91328.1	CCR5	0.134026	0.00606308	postive
AC008494.3	MIR3945HG	0.15918	0.00109255	postive
PRKAR1B-AS2	SLC2A5	0.128578	0.00849205	postive
U91328.1	IGHG3	0.11762	0.0161329	postive
PRKAR1B-AS2	TRGV10	0.104511	0.0326646	postive
AC156455.1	SLC25A48	-0.130092	0.00774233	negative
AC008494.3	MMP1	0.151847	0.00185013	postive
U91328.1	OR2I1P	0.126028	0.00990245	postive
PRKAR1B-AS2	IGHV3OR16-16	0.129068	0.00824297	postive
ZKSCAN2-DT	IFITM4P	0.158421	0.00115496	postive
ZEB1-AS1	CD27	0.102787	0.0356617	postive
U91328.1	CPZ	0.106612	0.0293036	postive
ZEB1-AS1	IL9R	0.112454	0.021474	postive
U91328.1	IL9R	0.167668	0.000577188	postive
U91328.1	TBX21	0.10122	0.0385876	postive
ATP2B1-AS1	IGHV3OR16-12	0.104909	0.0320041	postive
ZEB1-AS1	PDCD1	0.106368	0.0296775	postive
U91328.1	PDCD1	0.121795	0.0127051	postive
PRKAR1B-AS2	IGHV3-43	0.124057	0.0111309	postive
U91328.1	APOBEC3G	0.11604	0.0176271	postive
AC008494.3	CSF2	0.236374	1.02053e-06	postive
U91328.1	CCL5	0.115981	0.017685	postive
U91328.1	TRPV6	0.151921	0.00184052	postive
U91328.1	LINC02328	0.111572	0.0225252	postive
ZKSCAN2-DT	TRBV7-6	0.107347	0.0282	postive
U91328.1	TRBV7-6	0.133821	0.00614162	postive
U91328.1	CFP	0.102955	0.0353595	postive
ZEB1-AS1	TNFRSF8	0.109709	0.0248933	postive
U91328.1	TNFRSF8	0.132984	0.00647269	postive
ZEB1-AS1	P2RX1	0.145075	0.00294969	postive
U91328.1	P2RX1	0.114762	0.0189225	postive
AC008494.3	MMP25	0.107027	0.0286765	postive
ZEB1-AS1	IGKV7-3	0.131612	0.00704972	postive
AC156455.1	IGHV1OR15-9	-0.101555	0.0379448	negative
PRKAR1B-AS2	PTPRU	0.137108	0.00498421	postive
PRKAR1B-AS2	PDE4B	0.106023	0.0302146	postive
PRKAR1B-AS2	IGLV1-51	0.108425	0.0266464	postive
U91328.1	SASH3	0.104878	0.0320542	postive
ZEB1-AS1	AC002091.2	0.136543	0.00516779	postive
U91328.1	AC002091.2	0.145795	0.00280959	postive
AC008494.3	HRH2	0.106536	0.02942	postive
AC008494.3	AC010422.3	0.129566	0.00799619	postive
ATP2B1-AS1	AC010422.3	0.106662	0.0292272	postive
U91328.1	SIGLEC6	0.104052	0.0334406	postive
PRKAR1B-AS2	GNLY	0.103979	0.0335653	postive
AC005229.4	PKMP5	0.105801	0.0305644	postive
PRKAR1B-AS2	IGHV3-19	0.452793	1.60765e-22	postive
ATP2B1-AS1	AC107954.1	0.122613	0.0121143	postive
AC008494.3	TFPI2	0.14676	0.00263125	postive
ZEB1-AS1	AC004847.1	0.11875	0.0151333	postive
AC008494.3	DMBT1	0.151658	0.00187484	postive
ATP2B1-AS1	DMBT1	0.104412	0.03283	postive
U91328.1	NLGN4X	0.138695	0.00449887	postive
ZEB1-AS1	ARHGAP30	0.120563	0.013643	postive
U91328.1	ARHGAP30	0.142741	0.00344892	postive
AC156455.1	IGKV3D-11	-0.101886	0.0373199	negative
AC156455.1	IGLV3-22	0.118467	0.0153785	postive
ZEB1-AS1	ITGAL	0.121978	0.0125704	postive
U91328.1	ITGAL	0.142491	0.00350688	postive
U91328.1	JAKMIP1	0.1381	0.0046757	postive
U91328.1	SLFN12L	0.111657	0.0224225	postive
AC008494.3	SOCS1	0.10005	0.0409003	postive
ZEB1-AS1	TRPV2	0.131008	0.00731793	postive
U91328.1	TRPV2	0.133752	0.00616852	postive
PRKAR1B-AS2	MAMLD1	0.101943	0.0372137	postive
U91328.1	HCLS1	0.107236	0.0283643	postive
AC008494.3	IL6	0.265909	3.39136e-08	postive
AC008494.3	LTB	0.107424	0.028087	postive
U91328.1	LTB	0.115417	0.018249	postive
ZEB1-AS1	IFFO1	0.114829	0.0188524	postive
U91328.1	IFFO1	0.117022	0.0166849	postive
ZKSCAN2-DT	CORO1A	0.11965	0.0143764	postive
ZEB1-AS1	CORO1A	0.12049	0.0136998	postive
U91328.1	FAM30A	0.11213	0.0218558	postive
AC156455.1	IGKV1D-27	-0.100785	0.0394339	negative
AC008494.3	HLA-L	0.137166	0.00496545	postive
U91328.1	HLA-L	0.100146	0.0407063	postive
ZEB1-AS1	PHACTR1	0.118497	0.0153517	postive
U91328.1	CYTH4	0.116191	0.0174787	postive
U91328.1	SELP	0.122939	0.0118857	postive
U91328.1	IGHV1-24	0.118135	0.0156701	postive
U91328.1	TPSAB1	0.10754	0.0279167	postive
AC008494.3	SLC31A2	0.123656	0.0113967	postive
ZEB1-AS1	ADGRE4P	0.112357	0.0215872	postive
U91328.1	ADGRE4P	0.11647	0.0172086	postive
U91328.1	GZMM	0.107568	0.0278758	postive
ZEB1-AS1	LILRA4	0.145327	0.00290001	postive
U91328.1	LILRA4	0.150366	0.00205214	postive
AC008494.3	ADGRE3	0.115048	0.0186257	postive
ZEB1-AS1	GPR174	0.122525	0.0121769	postive
U91328.1	GPR174	0.141709	0.00369316	postive
AC156455.1	IGKV3-11	-0.115273	0.0183955	negative
U91328.1	GZMK	0.117401	0.0163326	postive
ZEB1-AS1	LINC02362	0.111629	0.0224563	postive
ATP2B1-AS1	LINC02362	0.111297	0.0228619	postive
U91328.1	CSF2RB	0.129484	0.00803593	postive
U91328.1	GAS7	0.100776	0.0394524	postive
U91328.1	TRBV10-3	0.107381	0.0281507	postive
PRKAR1B-AS2	TNN	0.184594	0.00014741	postive
U91328.1	VPREB3	0.100965	0.0390813	postive
ATP2B1-AS1	VPREB3	0.114509	0.0191889	postive
ZEB1-AS1	IGHV2-5	0.11045	0.0239261	postive
U91328.1	IGHV2-5	0.11012	0.0243529	postive
U91328.1	EVL	0.125373	0.0102963	postive
AC008494.3	NDUFB1P1	0.114769	0.0189156	postive
ZEB1-AS1	WDFY4	0.126458	0.00965108	postive
ATP2B1-AS1	SLFN12	0.11418	0.0195401	postive
U91328.1	GIMAP4	0.101493	0.0380626	postive
ZEB1-AS1	DPEP2	0.120073	0.0140317	postive
U91328.1	DPEP2	0.118906	0.0149996	postive
U91328.1	GIMAP1	0.108068	0.027153	postive
AC008494.3	PROK2	0.125203	0.0104011	postive
ZEB1-AS1	ITGB7	0.124085	0.0111122	postive
U91328.1	IGHV7-56	0.114305	0.0194064	postive
