# Supplementary material for: Identification of N6-methylandenosine related lncRNA signatures for predicting the prognosis and therapy response in colorectal cancer patients
Source: Front Genet. 2022 Sep 30;13:947747. doi: 10.3389/fgene.2022.947747 (PMC9561883; doi:10.3389/fgene.2022.947747)
Supplement: Supplementary file 2 [file Table2.XLS]

Immune genes	conMean	treatMean	logFC	pValue	fdr
ACTG1P22	0.035890214	0.074496758	1.053587113	3.53E-08	2.65E-07
AL391807.1	0.005205641	0.014246983	1.452508672	0.000628948	0.001903592
CHRDL1	1.017881436	2.68964537	1.401846442	2.59E-12	3.10E-11
COL19A1	0.003838521	0.013637805	1.828989142	5.69E-09	4.73E-08
IGHV3-15	13.79516951	78.68027355	2.51183879	1.02E-28	5.28E-27
TRBC1	0.094135305	0.3712994	1.979775175	5.98E-31	4.01E-29
TRAV17	0.07803714	0.391319712	2.326114967	5.45E-27	2.40E-25
LRRN2	0.311013892	0.718996637	1.209005999	3.84E-12	4.51E-11
CLIC4P3	0.04363018	0.092023137	1.076670219	0.000136151	0.000494547
STAT4	0.242523454	0.622432038	1.359792046	5.16E-28	2.51E-26
SPI1	2.50191327	10.40772432	2.05655097	1.21E-48	2.20E-45
P2RX2	0.018235011	0.055968294	1.617898672	0.00773437	0.016590014
IGHD3-3	0.337864078	2.83021714	3.06639787	1.44E-14	2.13E-13
CALHM2	1.950202474	4.080817376	1.065234233	1.66E-26	7.04E-25
ITGB2	2.351633123	12.45635723	2.405147316	5.83E-47	3.99E-44
AC027288.3	0.051457715	0.107716485	1.065779747	0.001046756	0.002971887
TMEM155	0.017890585	0.046000428	1.362446737	2.19E-08	1.69E-07
AC004775.1	0.060575226	0.02898711	-1.063316391	0.000285931	0.000951416
RN7SL180P	0.135448273	0.063106646	-1.10187814	4.37E-06	2.28E-05
AC069209.1	0.03027128	0.06121634	1.015967137	0.00010031	0.000379684
IL13RA2	0.371632044	0.789836521	1.087679175	7.83E-07	4.77E-06
MFAP5	0.751683518	2.303652474	1.615725814	1.19E-16	2.11E-15
AC008739.2	0.235666153	0.099441146	-1.244829736	8.84E-07	5.31E-06
SIRPG	0.274254074	1.15890703	2.079179878	3.56E-38	5.22E-36
TNR	0.005585679	0.01752066	1.649252641	3.10E-08	2.35E-07
WAS	1.036110853	3.824678248	1.884160022	1.46E-47	1.20E-44
PABPC5	0.050861663	0.11562325	1.184780991	4.22E-15	6.52E-14
HACD4	0.315309201	0.658995048	1.063500352	2.32E-22	6.77E-21
PRRX2	0.933757793	2.229672604	1.255711602	9.55E-17	1.71E-15
IGLV3-12	0.277587061	1.513191106	2.446581972	1.61E-21	4.41E-20
IGKV1D-39	0.125542686	1.584240248	3.657541249	5.62E-19	1.25E-17
PLEKHA3P1	0.052851845	0.117946632	1.158108474	1.40E-10	1.40E-09
CD180	0.167222362	0.734952885	2.135883984	3.12E-40	5.65E-38
FAM107A	0.255869019	0.649607427	1.344162655	3.95E-18	8.00E-17
HDAC9	0.151742274	0.317421342	1.064776067	7.67E-13	9.66E-12
FAM43B	0.037001413	0.10220855	1.465863632	4.78E-09	4.01E-08
IGHV1-3	0.488305659	4.012009567	3.038468644	1.38E-23	4.51E-22
IGKV1-27	5.376856124	27.67255383	2.36362102	5.68E-25	2.08E-23
OLFML2B	4.223767697	10.03089954	1.247848593	9.22E-19	1.99E-17
LINC01426	0.131960992	0.266380306	1.0133759	2.05E-06	1.15E-05
CTSL	12.86997962	32.73309097	1.346740073	5.12E-30	3.00E-28
CCR1	0.947771761	3.588785902	1.920884276	1.23E-39	2.09E-37
COL8A2	1.047518567	2.603682558	1.31357775	4.29E-17	7.87E-16
IL13	0.01159417	0.047846376	2.045010177	2.83E-09	2.45E-08
AC007336.3	0.008088882	0.044614812	2.463510507	5.65E-11	5.93E-10
TSPAN4	1.688593723	4.208056893	1.317331953	1.29E-32	1.01E-30
HSPA12B	0.860071743	1.885599279	1.1324942	4.36E-24	1.48E-22
MTND1P23	106.4372141	42.18518708	-1.33519425	0.001053055	0.002987434
SLC8A3	0.009289273	0.043407101	2.224293459	1.30E-13	1.76E-12
INSYN2B	0.012421764	0.042312892	1.768227203	2.69E-13	3.53E-12
COX7A2P2	0.288178576	0.676849873	1.231872791	0.017226821	0.032882495
GLI2	0.311882872	0.749264242	1.264470277	1.43E-16	2.52E-15
TNFRSF13C	0.288166748	0.698313891	1.2769718	3.27E-11	3.52E-10
FGF3	0.522853808	0.242441262	-1.108772363	0.008898808	0.018721697
EIF3IP1	0.10834683	0.217205922	1.0034065	0.002093502	0.005402688
AC011511.5	0.018949637	0.047329883	1.320581149	6.10E-12	7.04E-11
LINC00861	0.045676843	0.165920097	1.860953804	1.31E-17	2.54E-16
FCRL6	0.03773675	0.241310154	2.676846545	8.20E-36	9.15E-34
GLIPR2	3.57003666	7.442278951	1.059805578	2.29E-26	9.53E-25
UNC80	0.003191351	0.007173268	1.168463465	0.009572543	0.019902879
FERMT2	1.335134014	2.884322985	1.111248166	7.36E-20	1.74E-18
MXRA8	8.027200027	16.6499059	1.05254527	1.25E-17	2.43E-16
FCMR	1.079996666	2.572763648	1.252292068	2.54E-21	6.88E-20
GFI1	0.77978536	1.650041402	1.08135325	5.95E-21	1.56E-19
TRBV7-9	0.205239617	1.229408267	2.582582948	9.85E-31	6.43E-29
TENM2	0.025296918	0.058231151	1.202829483	2.40E-07	1.60E-06
RPS29P8	0.320268544	0.723679212	1.176068223	0.000501697	0.001559993
TRBJ2-2P	0.29040366	1.24295259	2.097639728	2.15E-12	2.60E-11
IGHV1-67	0.29169798	3.016931124	3.37053446	3.97E-27	1.78E-25
PTGER3	0.205195639	0.464934461	1.180027295	9.38E-14	1.28E-12
WNT2	1.629449473	3.949296437	1.277211045	4.12E-22	1.18E-20
PLCL2	0.683255469	1.494760242	1.129417089	2.84E-16	4.87E-15
SCN3A	0.031673682	0.070421925	1.152740053	8.68E-10	7.98E-09
LINC01197	0.026599958	0.067297376	1.339126263	6.46E-15	9.82E-14
ITGB3	0.298563517	0.634731175	1.088107817	6.99E-19	1.53E-17
AC016746.1	0.139158807	0.060832968	-1.193806917	6.28E-08	4.56E-07
AL135818.2	0.058118513	0.146375473	1.332604126	4.92E-11	5.18E-10
SCRG1	0.044232994	0.089084324	1.010048691	2.05E-05	9.26E-05
KRT222	0.005241521	0.017558182	1.744086169	3.55E-06	1.89E-05
SFMBT2	0.17086087	0.555038605	1.699766082	9.57E-36	1.05E-33
ZPLD1	0.002978092	0.011662943	1.969471648	5.01E-05	0.000206473
PRAM1	0.179919084	0.544149284	1.59665428	1.24E-27	5.88E-26
COL12A1	10.38480005	21.72951588	1.065182594	1.56E-12	1.91E-11
KCNN3	0.121727534	0.297469372	1.289085607	3.26E-24	1.12E-22
ZNF521	0.372542148	0.897480468	1.268476887	6.32E-19	1.40E-17
LHX2	0.035543112	0.102974839	1.534649972	1.73E-07	1.18E-06
IL16	0.242073505	0.869855465	1.845330517	6.52E-42	1.53E-39
IGKV6D-41	0.027127115	0.354375076	3.707469586	7.30E-14	1.01E-12
AL645941.2	0.02519574	0.198451639	2.977535735	4.80E-22	1.36E-20
ATP1A4	0.004402289	0.010800649	1.294792119	1.32E-05	6.23E-05
GALNT14	0.122457726	0.346755807	1.501636242	1.21E-10	1.23E-09
PTGDS	2.347180817	9.45264211	2.009788648	3.14E-26	1.28E-24
HOXC10	0.109426537	0.361681421	1.724756847	0.000109216	0.000408559
NLRP7	0.013470823	0.069603715	2.369326301	2.84E-19	6.42E-18
MIR4539	0.090104195	0.964967308	3.420813891	3.59E-12	4.23E-11
SSTR3	0.011940224	0.055003953	2.203705359	2.16E-19	4.93E-18
AL135818.1	0.10211785	0.233392332	1.192522095	5.32E-26	2.13E-24
HIF1A-AS1	0.02017607	0.047593433	1.238117362	0.000118084	0.000437807
LINC01010	0.009857222	0.05280566	2.421439494	8.82E-12	1.00E-10
AC008514.1	0.106337655	0.322875833	1.602326896	0.012475677	0.024940529
CD40	2.837011816	6.256064742	1.140883283	7.68E-26	3.03E-24
FOXP3	0.635023374	1.993076432	1.650115436	9.57E-36	1.05E-33
RD3	0.002454144	0.013974324	2.509486917	2.10E-08	1.63E-07
MCUR1P1	0.040113199	0.080489161	1.004717482	0.019874693	0.037117684
NUDT10	0.076520781	0.171425059	1.163654511	1.47E-11	1.63E-10
LINC00402	0.009182949	0.036763425	2.001241826	8.33E-08	5.95E-07
LYVE1	0.26001844	1.026610545	1.981203139	2.91E-24	1.00E-22
SCARF2	1.569770111	3.510712235	1.161210451	6.50E-17	1.18E-15
AL353151.1	0.166147273	0.355353455	1.096792114	0.000314566	0.001035042
CD14	10.02466681	35.81140105	1.836864675	3.12E-44	1.07E-41
BCAS2P2	0.022263429	0.069863399	1.649861034	5.22E-09	4.35E-08
TRBJ2-7	0.349450755	1.887879374	2.433605516	9.32E-19	2.01E-17
RIMS1	0.0093969	0.024134985	1.36086918	8.79E-09	7.13E-08
MRC1	0.609338955	3.912296386	2.68269879	3.30E-38	4.91E-36
TRBV11-2	0.100824049	0.384114623	1.929697084	1.61E-17	3.07E-16
OBP2B	1.861228809	0.328747046	-2.501205588	0.003376545	0.008160427
PLAU	14.20208798	30.50193604	1.102797768	1.31E-20	3.32E-19
ENTHD1	0.021558699	0.07247459	1.749205151	3.23E-14	4.63E-13
CHRNA3	0.220198365	0.553909038	1.330845325	3.51E-11	3.76E-10
MIR8071-2	0.443207731	1.847400117	2.059441412	1.86E-06	1.06E-05
CLEC12A	0.101365908	0.421952336	2.057507521	2.24E-37	2.87E-35
SIGLEC7	0.150986367	0.800670555	2.406790457	7.59E-45	2.92E-42
FASLG	0.143553028	0.59988858	2.063110808	4.39E-28	2.14E-26
PHF24	0.01078876	0.031716407	1.555700335	2.91E-07	1.92E-06
TRAV23DV6	0.071498866	0.289370013	2.016923163	5.81E-20	1.39E-18
TMSB10P1	4.250381396	9.279322773	1.126427215	0.000654068	0.001970678
SLC15A3	1.660847192	4.984617955	1.585563591	2.17E-37	2.83E-35
GNB4	0.747152328	2.000865302	1.421149737	1.33E-27	6.26E-26
ZFHX4	0.069550114	0.169134267	1.282044206	7.16E-07	4.40E-06
XCL2	0.117347599	0.493159848	2.071267014	1.03E-23	3.37E-22
IGHV3-16	0.031143269	0.152312281	2.290039955	7.75E-12	8.84E-11
KCNJ10	0.097797123	0.21130746	1.111479771	2.81E-13	3.67E-12
AC089983.1	0.029017413	0.072997983	1.330937724	0.000756556	0.00223823
VAMP5	8.390397438	21.95582895	1.38779295	8.77E-32	6.48E-30
LINC02397	0.003566577	0.015503422	2.119974691	1.05E-08	8.41E-08
SIGLEC8	0.060030151	0.316933718	2.400421942	5.37E-35	5.32E-33
CRTAC1	0.088581061	0.224458303	1.341377282	2.01E-08	1.56E-07
DOCK4	0.427472637	0.87207058	1.028612828	1.71E-18	3.58E-17
SHISAL2A	0.071169136	0.160395348	1.172308683	2.90E-15	4.56E-14
CD8A	0.641529377	2.783267482	2.117192327	1.38E-32	1.07E-30
GLI3	0.206819714	0.592466571	1.518360046	1.60E-18	3.35E-17
FCER1A	0.261625958	0.714584669	1.449599275	3.76E-12	4.43E-11
SERPINB2	0.119582393	0.678619266	2.504597408	1.05E-08	8.44E-08
AC023512.1	0.102056066	0.304543008	1.577284044	2.84E-06	1.54E-05
DCLRE1CP1	0.031884183	0.074921988	1.232548249	0.000105612	0.000396965
CLEC4E	0.134920772	0.962708876	2.834987117	1.41E-35	1.51E-33
AARD	0.035624967	0.085055642	1.255518247	4.46E-12	5.19E-11
PILRA	0.803633713	3.038463347	1.918731895	6.22E-36	7.10E-34
AC246787.2	0.014874429	0.113509967	2.931912766	6.21E-12	7.16E-11
EPYC	0.24012531	1.11644592	2.217053988	1.83E-10	1.82E-09
BASP1	3.32139502	7.989860819	1.266381057	6.34E-23	1.95E-21
TDRD9	0.026532173	0.101055977	1.929339926	3.37E-13	4.38E-12
OVCH1	0.005148741	0.021703696	2.07564919	3.89E-05	0.000164652
LNCOG	0.041498619	0.090190188	1.119907145	8.20E-07	4.97E-06
CLEC2B	0.634462306	2.043596531	1.687504032	2.30E-34	2.15E-32
LRRC4C	0.023117895	0.087229751	1.915810215	1.73E-10	1.73E-09
CD248	9.597651188	19.51574926	1.023885566	5.40E-16	8.98E-15
IGKV3-15	13.84940751	70.76613601	2.353234889	1.74E-30	1.09E-28
CSDC2	0.254013575	0.602157861	1.245236153	1.24E-11	1.39E-10
CGA	0.016385868	0.038834523	1.244887646	0.000276771	0.000925186
SSC5D	0.969262175	2.152300287	1.150920518	4.45E-10	4.23E-09
ADAMTS8	0.233049179	0.501473362	1.105538634	7.63E-09	6.25E-08
IGHV3-71	0.216977165	1.592273687	2.875473208	7.33E-23	2.24E-21
UBL5P2	0.963310912	2.055703296	1.09355864	0.004720253	0.010890743
MAGEL2	0.04706442	0.114326572	1.280452026	7.93E-09	6.47E-08
MTCO1P2	1.055618595	0.308234369	-1.775989031	0.024347059	0.044067429
AC007991.2	0.081644595	0.941048282	3.526839465	2.11E-10	2.08E-09
ABCA9	0.047979131	0.109416276	1.189348407	3.82E-06	2.02E-05
FCGR2B	0.113855736	0.67666611	2.571237157	1.66E-41	3.45E-39
RIMBP3	0.012213976	0.027310242	1.160909245	1.06E-08	8.50E-08
CCL8	0.288269317	1.744627396	2.59742976	1.96E-31	1.39E-29
PDGFRA	1.675720218	3.657800647	1.126195155	2.67E-20	6.60E-19
LINC01415	0.015042214	0.035125618	1.223506662	2.64E-12	3.16E-11
GPX3	4.708697243	11.82015421	1.327848988	4.71E-16	7.89E-15
IGLV10-54	3.784973335	20.89113573	2.464535884	2.82E-20	6.95E-19
GPC6	0.583904593	1.776644163	1.605350194	5.79E-26	2.31E-24
PTAFR	1.183816972	3.974093657	1.747179827	2.67E-34	2.46E-32
IGLV2-33	0.121026315	0.534880901	2.143896919	2.58E-12	3.09E-11
SCIMP	0.165512363	0.854583376	2.368282265	1.30E-46	8.26E-44
CD300E	0.144766288	0.71270818	2.299585809	8.69E-27	3.75E-25
MAB21L1	0.019295693	0.042237997	1.130262514	3.90E-06	2.06E-05
IGKV6-21	0.842437113	5.420680234	2.685833006	1.25E-23	4.11E-22
TGFB1	7.665340804	19.06775082	1.314712836	4.04E-30	2.40E-28
NRG2	0.022596007	0.05308089	1.232124739	4.14E-10	3.95E-09
KIF17	0.082429744	0.192005837	1.219913255	1.52E-22	4.51E-21
ACMSD	0.088076182	0.040084315	-1.135714115	0.00497723	0.01139874
H2AC4	0.09704281	0.218218129	1.169077734	0.006392126	0.01408769
TRGV2	0.030761714	0.137188341	2.156950078	1.38E-14	2.05E-13
GNG2	0.669480446	1.596411362	1.253718629	6.29E-30	3.64E-28
AC008957.3	0.006873487	0.030202085	2.135534027	2.29E-07	1.53E-06
RIPOR2	0.293684054	0.679948457	1.211160455	8.12E-18	1.60E-16
SERPING1	12.56439841	36.49123663	1.538208446	6.46E-27	2.83E-25
ACTBL2	0.01690708	0.054054035	1.676774765	0.011354208	0.023032849
FO681492.1	0.006897592	0.015637196	1.180817266	4.11E-06	2.16E-05
TRAV9-2	0.123266444	0.490189731	1.991560138	5.42E-23	1.68E-21
FAM78A	0.413045548	1.325766399	1.682453806	2.07E-43	6.03E-41
MMP12	8.435750724	46.45128299	2.461130075	5.40E-34	4.91E-32
PLEK	1.101731961	6.923845916	2.651800345	5.01E-49	1.26E-45
THY1	10.40601777	20.92625229	1.007895884	4.59E-18	9.21E-17
CADM3	0.077876344	0.386442668	2.310997334	1.26E-18	2.67E-17
ATP8B3	0.092522759	0.217045139	1.230114917	1.86E-14	2.73E-13
AP000763.2	7.980388381	1.173785658	-2.765289974	0.027718876	0.049204014
TLR10	0.053151476	0.255482043	2.265040223	8.90E-27	3.83E-25
DIRC3	0.011692198	0.035725108	1.611392205	2.30E-15	3.64E-14
CXCL8	13.99647336	59.15198337	2.079363181	8.47E-19	1.84E-17
IKZF3	0.446591344	1.20759445	1.435108839	1.11E-22	3.36E-21
IGHV3-21	6.445209499	43.12021781	2.742065307	4.15E-27	1.86E-25
SRIP3	0.307390469	0.670585523	1.125348904	5.80E-06	2.94E-05
PTPRN	0.108927098	0.261011827	1.260752274	8.26E-07	5.00E-06
RXFP1	0.027180676	0.056703457	1.060855371	4.58E-10	4.34E-09
IGHG1	67.24450673	406.694579	2.596457438	4.37E-27	1.95E-25
VSTM4	0.551661469	1.154472601	1.065378811	5.42E-16	9.01E-15
ACAP1	0.59516234	1.463287946	1.297858545	5.93E-30	3.44E-28
MS4A12	2.333614671	7.10922502	1.607125938	9.57E-05	0.000363765
FAM180A	0.154308293	0.38284233	1.310934754	1.06E-12	1.33E-11
SNCB	0.017852056	0.040336529	1.175996692	0.004093994	0.009641541
TRBV19	0.150759695	0.731274383	2.278162047	1.49E-30	9.47E-29
GPR176	0.657617943	1.649274216	1.326509721	3.73E-27	1.68E-25
CD163L1	0.517620439	1.247165457	1.268686384	4.95E-18	9.90E-17
CTSG	0.108571801	0.957772899	3.141034171	1.46E-23	4.74E-22
RHEX	0.084613841	0.223420097	1.400793387	2.38E-23	7.64E-22
XIRP1	0.036313581	0.145700243	2.004422155	3.32E-15	5.17E-14
TWIST1	0.810275753	1.828191718	1.173932496	3.80E-14	5.40E-13
GABRQ	0.014041136	0.030184198	1.104133787	0.014779256	0.028787292
IGLV3-19	15.53919924	127.3344333	3.034638534	7.98E-29	4.23E-27
IGHV3-30	8.451490175	63.6452567	2.912775352	3.68E-30	2.20E-28
KRT18P31	0.075895136	0.16307242	1.103433473	0.000226444	0.00077515
TNFSF13B	0.635519633	2.249665791	1.823702092	5.71E-31	3.86E-29
IGHV3-20	0.570418762	6.51586608	3.513863614	4.49E-25	1.67E-23
CFAP54	0.008273236	0.02226197	1.42805758	3.67E-17	6.78E-16
CHRDL2	1.392563633	4.650219095	1.739555438	2.93E-15	4.59E-14
TFEC	0.102174774	0.44420915	2.120200059	6.32E-37	7.70E-35
CNRIP1	0.598730143	1.440572949	1.26666491	7.53E-33	6.05E-31
POU2F2	0.250975309	0.646848658	1.365882767	4.54E-23	1.42E-21
CLEC4O	0.021461634	0.101164187	2.236866808	6.34E-10	5.91E-09
MTND4P24	3.043011373	1.383969699	-1.13668737	1.14E-06	6.71E-06
SLC7A14	0.006367074	0.024134775	1.922410841	0.000907577	0.002632774
KCNJ15	0.04900879	0.217253657	2.148268025	4.65E-26	1.86E-24
FCGR2A	1.673745461	5.728067501	1.774968351	5.46E-36	6.26E-34
IGLV2-11	15.28022115	116.879822	2.935288558	1.76E-28	9.01E-27
ANKRD36BP2	0.065811203	0.254521246	1.951380997	1.82E-18	3.79E-17
LINC01055	0.020910344	0.044130337	1.077553948	0.002973635	0.007313614
CIITA	0.486090655	2.211970026	2.186034531	1.78E-30	1.11E-28
ALDOAP2	0.346178005	0.823678668	1.250567563	0.000193226	0.000673356
C16orf96	0.007889165	0.016456896	1.060747652	0.001978046	0.005139798
FAM124B	0.119555663	0.271048661	1.180869415	4.71E-16	7.89E-15
AMHR2	0.006358447	0.021802419	1.777741887	1.99E-05	9.01E-05
ANGPTL7	0.020323679	0.073916008	1.862725243	0.000109936	0.000410903
SHISAL1	0.147943276	0.41759669	1.497066153	7.52E-23	2.30E-21
PTGIR	0.291288155	0.697228641	1.259184797	5.44E-25	2.00E-23
PDE6G	0.098876854	0.378509519	1.936624832	8.87E-35	8.52E-33
VIM	29.5966509	69.35755167	1.228619039	1.14E-27	5.42E-26
ITK	0.120379944	0.506478403	2.072905705	7.77E-38	1.06E-35
LINC02139	0.015866349	0.034600464	1.124821237	4.20E-08	3.13E-07
HLA-DPA3	0.061763948	0.344492575	2.479636003	1.72E-13	2.31E-12
HTR7	0.023455151	0.094809251	2.015123073	9.58E-26	3.77E-24
IGHV4-61	1.110325581	13.97380931	3.653670673	4.88E-30	2.87E-28
AC009362.1	1.111220544	2.235553535	1.008486918	0.01519337	0.029489658
PLPP4	0.853821922	1.863585975	1.126074268	2.45E-10	2.41E-09
CD6	0.723605135	1.690905509	1.224521491	2.27E-28	1.15E-26
LINC02285	0.027595551	0.11810248	2.097531659	2.57E-19	5.83E-18
RGS19	2.923320055	6.072164758	1.054603147	1.82E-24	6.41E-23
SAP18P2	0.076065028	0.169923215	1.159577761	0.000541725	0.001668288
HLA-DRA	85.29747955	464.0131353	2.443590629	2.10E-47	1.61E-44
AC079015.1	0.032861255	0.092317017	1.490209036	5.29E-07	3.34E-06
IGLV5-37	0.375806068	3.684335917	3.293344337	4.50E-18	9.04E-17
IGHV4-4	0.338225224	2.050509367	2.599926171	1.45E-07	1.00E-06
BNC2	0.137194294	0.375167595	1.451314739	2.49E-18	5.11E-17
PDGFRB	7.830943286	16.42648735	1.068766002	1.44E-18	3.05E-17
SLC37A2	0.506454037	2.332873853	2.203605049	8.05E-34	7.13E-32
IGKV1OR2-108	0.757122754	5.585963051	2.883206899	1.37E-23	4.47E-22
AL133415.1	0.107733153	0.420560306	1.964850406	2.72E-17	5.10E-16
STAC	0.069284433	0.170903559	1.302579291	4.88E-19	1.09E-17
HPCAL4	0.010708176	0.032503557	1.60188481	1.70E-06	9.73E-06
NAIPP1	0.024034994	0.069526959	1.532436052	5.72E-12	6.62E-11
KERA	0.019952598	0.068242377	1.774091272	1.81E-07	1.23E-06
TMEM26	0.116502146	0.265570239	1.18873695	6.00E-28	2.89E-26
KYNU	0.155089595	0.340470317	1.134427125	7.23E-21	1.88E-19
HCST	1.171561102	4.479697984	1.934969272	3.88E-40	6.92E-38
ACP5	7.425250509	21.15828089	1.510710809	3.06E-33	2.53E-31
TNFAIP2	5.045057914	11.50888318	1.189805105	4.12E-21	1.10E-19
FCRL4	0.01027211	0.04388889	2.095123284	3.04E-12	3.62E-11
IGLV2-18	2.695579938	18.980669	2.815863244	1.60E-22	4.74E-21
TNFRSF13B	0.039915512	0.165616301	2.052823239	3.91E-17	7.19E-16
FCRL5	0.069985721	0.426769391	2.608324188	1.32E-28	6.78E-27
ITGA4	0.536006428	1.516473952	1.50039851	1.78E-33	1.51E-31
IGLV2-34	0.235049664	1.859347744	2.983759094	1.90E-19	4.35E-18
CCL22	0.573188862	2.209429491	1.946591412	2.46E-33	2.07E-31
LEP	0.02219821	0.248663671	3.48568051	0.000345835	0.00112475
RASSF5	1.152579788	2.631440279	1.190986027	1.85E-30	1.15E-28
ADGRE2	0.346984163	0.957309528	1.46411565	1.26E-30	8.08E-29
HRK	0.008688493	0.038419715	2.144668893	4.56E-05	0.00018982
AC023794.5	0.025743255	0.089373743	1.795656555	5.52E-11	5.79E-10
PSTPIP1	0.438374512	1.153188667	1.395392739	1.28E-33	1.10E-31
SLC24A4	0.012258136	0.031571842	1.364898852	9.66E-20	2.26E-18
PRKAR1B-AS1	0.360476118	0.806475149	1.161726398	2.73E-23	8.71E-22
AQP9	0.326983399	2.218703775	2.762427766	1.51E-31	1.09E-29
TYMP	6.953223009	25.98659492	1.90201384	2.13E-37	2.78E-35
DRGX	0.087007653	0.292832962	1.75086374	0.000591647	0.00180297
AL355112.1	0.097025977	0.044383663	-1.128342322	5.68E-10	5.33E-09
RGS18	0.122616192	0.510254955	2.057068778	2.73E-36	3.20E-34
CLEC6A	0.00968423	0.108953155	3.491926816	4.17E-28	2.05E-26
IGKV1-39	0.343417628	1.824905358	2.409785645	1.02E-21	2.83E-20
LINC02345	0.050949333	0.221974891	2.123261324	1.23E-16	2.18E-15
STOX2	0.038473819	0.090054533	1.226921872	6.27E-17	1.14E-15
OSMR	1.135319579	3.188370244	1.489720714	1.39E-27	6.54E-26
IGHD3-9	0.268786312	1.761085958	2.711933755	6.86E-12	7.89E-11
CCN1	17.20352382	36.71965733	1.093848491	7.69E-12	8.78E-11
RADIL	0.062348371	0.155769562	1.320989587	6.52E-10	6.08E-09
ERVFRD-1	0.01054681	0.030004966	1.508394537	4.20E-06	2.20E-05
IGLV3-27	1.098749571	10.5250332	3.259890277	3.89E-22	1.12E-20
TRAV1-2	0.100408949	0.394412816	1.973818576	5.15E-18	1.03E-16
PDIA2	1.834807277	0.902532721	-1.023577392	0.002356436	0.005985554
AL442635.1	0.052746996	0.271394374	2.363229987	2.87E-12	3.43E-11
FGL2	1.675457317	5.441588015	1.6994728	3.59E-35	3.65E-33
CLEC4D	0.015974473	0.126950519	2.990426072	7.46E-22	2.08E-20
MEG8	0.008732443	0.018232036	1.062018509	0.000117561	0.000436251
KRT5	0.476844304	4.044387085	3.084330893	0.000260897	0.000876982
CPXM2	1.052146891	2.397598579	1.188253999	2.28E-14	3.31E-13
OR13Z2P	0.147193849	0.06996343	-1.07304447	7.17E-07	4.41E-06
TPSD1	0.25917611	1.190581657	2.199661925	2.71E-10	2.65E-09
LIPN	0.010333049	0.058279051	2.49571131	1.63E-12	1.99E-11
VXN	0.009760701	0.023596569	1.273520461	1.19E-05	5.68E-05
AC092645.1	0.042878452	0.109727537	1.35560092	8.82E-14	1.21E-12
IL1RAPL1	0.005604749	0.018466965	1.720225043	0.004075982	0.009606265
IGLV1-40	15.77773828	128.7558679	3.028675867	4.14E-31	2.87E-29
IGHV1-46	4.471126034	41.01945038	3.197598043	6.90E-31	4.59E-29
ACKR1	0.962188774	4.361360354	2.180386324	8.46E-27	3.65E-25
IGFBP7	85.84740723	187.2278084	1.124948263	1.82E-26	7.66E-25
CD1B	0.059347267	0.319491822	2.428525497	6.73E-27	2.94E-25
C4orf50	0.003477305	0.014277405	2.037692188	6.83E-10	6.35E-09
AC104024.1	0.010018562	0.032269164	1.687480704	9.90E-08	6.99E-07
IGKV1-8	0.595972827	4.350059449	2.867716658	1.85E-24	6.49E-23
LINC00582	0.050316595	0.165266158	1.715685133	1.29E-09	1.17E-08
LINC01943	0.183467008	0.42469808	1.210916937	3.47E-26	1.41E-24
AK5	0.043931736	0.109329042	1.315341279	1.04E-07	7.32E-07
RSAD2	1.310491402	2.671424451	1.02750133	8.95E-17	1.60E-15
LRCOL1	0.010995397	0.046328897	2.075012709	6.49E-07	4.03E-06
LINC02408	0.018481003	0.042423301	1.198813806	1.13E-06	6.65E-06
IGHV3OR15-7	0.218949637	1.389964641	2.666377221	6.01E-23	1.86E-21
ZBTB16	0.051796047	0.127528695	1.299907998	2.76E-07	1.82E-06
AC018371.2	0.053805529	0.120473876	1.162894008	0.00119357	0.00333051
TNFRSF9	0.164256193	0.640825219	1.963983155	1.78E-40	3.39E-38
EIF5P1	0.032144978	0.071568646	1.154734316	0.000398132	0.001274056
CXCR2	0.248172051	0.722140505	1.540938915	3.30E-17	6.13E-16
TRBV7-4	0.02435947	0.099667438	2.032639483	4.39E-09	3.69E-08
IGLV4-60	0.91592846	12.75440102	3.799616418	2.65E-21	7.15E-20
GUCA1A	0.024353224	0.072316125	1.570204592	4.88E-10	4.61E-09
CAV1	5.357627786	12.35442428	1.205361522	1.03E-25	4.02E-24
TBC1D10C	0.424260577	1.515231918	1.836516094	1.14E-38	1.73E-36
GAPDHP67	0.083430821	0.185429687	1.15221989	0.013464588	0.026621419
AL359091.2	0.012209538	0.02667137	1.127283314	0.007551521	0.016258349
AL109741.1	0.108036773	0.261875579	1.27735908	4.17E-10	3.98E-09
HLA-DQB1-AS1	0.328424749	1.176302183	1.840623972	2.11E-21	5.74E-20
TACR1	0.027940576	0.095518781	1.773422662	2.36E-09	2.07E-08
CLDN8	0.217260644	0.705024912	1.698247375	0.000374639	0.001208045
RPS18P1	0.209779824	0.453456341	1.112087723	0.010318126	0.021212922
CNTNAP3B	0.010837267	0.023860241	1.138607601	1.62E-05	7.49E-05
RPL18P13	0.732695088	1.685427484	1.201829707	0.000464684	0.001459233
CEACAM21	0.301211451	0.701889915	1.220468156	4.27E-25	1.59E-23
TRBV14	0.040473274	0.203155948	2.327546135	1.39E-11	1.55E-10
THBS4	0.886687866	2.764450699	1.640494604	2.22E-08	1.72E-07
GPNMB	3.857833567	17.81514197	2.207241171	2.13E-33	1.80E-31
SGCE	1.420721432	2.871086709	1.014973196	7.04E-19	1.54E-17
AL031595.2	0.002004489	0.008772815	2.129805138	0.000430812	0.001365038
SYT9	0.003172213	0.010028389	1.660528158	0.000197355	0.000686156
HSPA8P7	0.058472119	0.117915804	1.011936314	1.60E-06	9.18E-06
EPHA5	0.002905622	0.008413916	1.533930636	0.00012352	0.000454437
S1PR4	0.790881215	1.98187784	1.325335107	6.12E-31	4.10E-29
IGKJ5	3.157848779	29.10104483	3.204056961	2.50E-25	9.49E-24
SEPHS1P4	0.067044297	0.139352109	1.055548318	0.00527476	0.011966456
LGALS2	5.354288878	11.16133202	1.059742328	1.82E-09	1.61E-08
DNER	0.07856368	0.227200353	1.532030663	2.62E-08	2.01E-07
SPIB	0.248053481	0.782979626	1.658323566	3.05E-15	4.77E-14
LINC02773	0.066635877	0.133888856	1.006664834	1.49E-07	1.03E-06
IGHV3OR16-9	0.195572191	0.993083723	2.344214107	5.13E-14	7.20E-13
CD7	0.967902815	3.828490675	1.983841642	8.31E-34	7.34E-32
P4HA3	0.358222815	0.865728682	1.273057733	2.15E-14	3.12E-13
NRXN1	0.006248062	0.027833392	2.155336078	7.44E-11	7.71E-10
IGLV5-45	1.168706062	15.18580218	3.699739088	1.10E-27	5.22E-26
IGHV8-51-1	0.038426248	0.267542571	2.799604456	5.68E-11	5.95E-10
CCR2	0.10902252	0.719756315	2.72288237	1.32E-42	3.51E-40
SLC1A3	0.195773781	0.921735436	2.235165153	1.13E-31	8.25E-30
PALMD	0.27497367	0.626511742	1.188048071	2.76E-11	3.00E-10
IGKV1-9	6.088758236	53.61900657	3.138524555	1.26E-30	8.08E-29
CLNK	0.023965501	0.070857411	1.563959661	4.87E-20	1.17E-18
DOK5	0.192693894	0.541320086	1.490171061	8.41E-22	2.34E-20
CD48	0.611857004	3.341565695	2.449257811	7.61E-52	8.02E-48
NOTUM	53.08647348	20.42328169	-1.378129604	0.00030738	0.001014129
ZFR2	0.00777477	0.026164243	1.750724718	0.001998695	0.005187069
RTRAFP1	0.032811389	0.097947491	1.577811868	8.69E-05	0.000334494
AL132642.1	0.036334882	0.117573024	1.694129943	2.24E-06	1.25E-05
STEAP4	0.180986488	0.532062121	1.555712703	7.99E-15	1.21E-13
PURG	0.009822703	0.027751482	1.498372813	1.31E-09	1.19E-08
CLEC1A	0.19836168	0.49137714	1.308697392	8.42E-27	3.64E-25
IGHV2-70D	1.144506387	5.328578359	2.219025166	1.77E-14	2.60E-13
KANK3	0.425016552	0.939646972	1.144599807	3.99E-23	1.25E-21
LINC01229	0.008016306	0.022549782	1.492103959	0.000353564	0.001147533
LGALS1	84.15398575	178.7934288	1.087190206	2.28E-20	5.66E-19
IGHV3-33	4.986190679	46.02323244	3.206352355	1.44E-30	9.21E-29
ZNF683	0.130419466	0.796971275	2.611368506	1.28E-21	3.51E-20
SCN2B	0.028744666	0.071864359	1.321982165	8.34E-07	5.05E-06
ABHD17AP4	0.037656875	0.084492649	1.165912534	0.001206922	0.003363326
AIM2	0.370721815	1.947026912	2.392863908	8.02E-25	2.92E-23
PYHIN1	0.076748974	0.348846061	2.18437117	2.40E-34	2.23E-32
DHH	0.066240465	0.165632877	1.32220437	2.24E-16	3.88E-15
RBBP4P4	0.013508788	0.030857857	1.191739597	0.000723015	0.002153777
AC005082.1	0.025342845	0.069578816	1.45706964	1.44E-11	1.61E-10
NR3C1	0.702094875	1.776232435	1.339082481	1.20E-28	6.17E-27
RPSAP58	0.143158351	0.335433339	1.22841426	0.002332727	0.005934447
IGHV3-23	21.68064136	155.3449612	2.840996106	9.05E-30	5.14E-28
NCCRP1	0.132816825	0.441989855	1.734575339	1.21E-08	9.69E-08
ASS1P7	0.039071576	0.087904593	1.169819079	0.004781411	0.0110108
AC123912.4	0.033130523	0.097477041	1.556901503	7.40E-08	5.32E-07
PTPN5	0.02409981	0.071503001	1.568982	3.77E-12	4.43E-11
AL445426.1	0.040255952	0.093340819	1.21330602	0.001079957	0.003054174
LCP1	5.181385249	18.28335944	1.819121419	1.35E-43	4.16E-41
RFPL1S	0.007402072	0.018353438	1.31004926	2.08E-10	2.06E-09
HSPA8P5	0.127828734	0.271808056	1.08837605	1.04E-05	5.01E-05
TCERG1L	0.00571038	0.013881056	1.281458659	0.011322468	0.022975817
AP001476.1	0.010066231	0.031670599	1.653620575	4.55E-08	3.37E-07
GBP5	0.272683177	2.329691441	3.094841288	1.25E-45	5.88E-43
LINC00996	0.115331598	0.42004272	1.86474823	1.55E-30	9.83E-29
PLXNC1	0.52124481	1.650887688	1.663208956	4.94E-35	4.99E-33
CPVL	3.34530927	6.827689287	1.029257814	1.02E-16	1.82E-15
EVI2A	0.500024472	2.391463826	2.257823359	9.81E-42	2.26E-39
AC103988.1	0.073153011	0.159461929	1.124222881	0.000990957	0.002835381
SPSB4	0.033321872	0.106982677	1.682835857	1.74E-09	1.54E-08
NCAN	0.003706893	0.024544115	2.727094797	0.01015103	0.020928809
NLGN2	1.469363879	2.9532411	1.007107426	2.30E-15	3.64E-14
PADI4	0.031033597	0.097856923	1.656843006	4.84E-17	8.86E-16
PI16	0.122851777	0.707907287	2.526641703	7.11E-12	8.16E-11
IGLV1-62	0.014781967	0.129891499	3.135396819	3.01E-10	2.93E-09
GPR142	0.019259827	0.047099523	1.290117722	0.000336685	0.001099084
AL365361.1	0.07769086	0.385196598	2.309778183	2.39E-27	1.09E-25
XXYLT1-AS2	0.07942685	0.289674725	1.866735118	2.21E-12	2.66E-11
TRAV12-2	0.126449742	0.684069197	2.435578175	8.53E-30	4.87E-28
IGKV4-1	24.00528713	230.8635727	3.265616455	9.32E-34	8.17E-32
NDUFA9P1	0.058738085	0.128720612	1.131874954	0.000231111	0.000788996
IGLV11-55	0.013886261	0.678599661	5.610830567	4.95E-14	6.96E-13
GPR85	0.050947997	0.107561248	1.078061074	1.64E-20	4.13E-19
GPR18	0.126734587	0.347852324	1.456664656	1.97E-23	6.38E-22
NEFH	0.070591555	0.174146162	1.302731178	1.43E-15	2.30E-14
ACTBP11	0.376300028	0.918998759	1.288179515	5.09E-07	3.23E-06
KLRG1	0.116323812	0.305846712	1.394662319	8.78E-24	2.90E-22
EGR2	0.946798369	2.126535943	1.167376114	8.69E-17	1.56E-15
SNTG2	0.008261742	0.02225979	1.429922163	0.000196166	0.000682382
ABI3	1.569780296	4.630814109	1.560703189	3.25E-48	4.12E-45
MICU3	0.067519456	0.161671075	1.259686411	1.13E-13	1.52E-12
IGKV2-24	3.816965385	27.55190988	2.851654321	1.13E-25	4.42E-24
WIPF1	1.766876005	4.246827506	1.265184713	7.98E-28	3.81E-26
EIF4A1P7	0.107867138	0.217374186	1.010925217	0.006490962	0.014273247
S1PR1	1.910653951	4.455464052	1.221509194	2.29E-27	1.05E-25
LRRN4CL	0.543863101	1.127689912	1.052054962	2.93E-16	5.00E-15
LCN10	0.006701445	0.01946221	1.53813152	0.006279452	0.0138833
UBE2L6	21.05443368	48.47108148	1.203000202	6.17E-27	2.71E-25
GBP1	3.969492835	12.33081982	1.635242124	3.45E-30	2.08E-28
AC093330.2	0.004680987	0.010819338	1.208727637	1.97E-05	8.93E-05
TMOD1	0.235504252	0.508068177	1.109268997	6.00E-11	6.28E-10
RASGRP3	0.389018383	0.811287807	1.060375475	9.87E-23	2.98E-21
CD3G	0.241351758	0.985790119	2.030143188	1.61E-39	2.67E-37
HP	0.023245609	0.1208281	2.377925877	1.43E-06	8.26E-06
CPEB1	0.023313329	0.051421733	1.141223222	2.86E-11	3.10E-10
C1DP5	0.029963926	0.086274273	1.525703735	1.37E-06	7.93E-06
PTPRC	0.822548031	4.450408229	2.435765849	6.56E-45	2.56E-42
PPFIA2	0.024480721	0.066888786	1.450118304	2.49E-15	3.93E-14
MRO	0.04022367	0.113859696	1.501140507	8.33E-12	9.49E-11
LINC00243	0.024534747	0.053350277	1.120669389	4.73E-07	3.01E-06
CADM1	0.361578761	0.825944315	1.191734581	2.72E-16	4.68E-15
IGKV1-16	5.578215251	37.24654398	2.739231057	1.89E-28	9.58E-27
HMSD	0.064608613	0.151922119	1.233533525	2.95E-07	1.94E-06
IL1RN	3.689006353	7.607770436	1.04424144	2.36E-16	4.09E-15
PAX4	0.085647931	0.217091616	1.341813714	0.008806764	0.018560404
TRBV15	0.039181714	0.227585572	2.538156667	3.05E-17	5.69E-16
MS4A1	0.119336238	0.874744599	2.87382965	8.63E-23	2.63E-21
LINGO2	0.005624922	0.021824494	1.956043264	1.04E-05	5.03E-05
C3orf86	0.08872518	0.204283841	1.203159589	1.34E-12	1.66E-11
ETS1	4.716095974	9.877227001	1.066512989	2.89E-22	8.37E-21
PIK3R6	0.173484968	0.543253217	1.646814152	1.04E-38	1.59E-36
AFG3L2P1	0.024022747	0.050303906	1.06626931	0.000574617	0.001755929
AC122713.2	0.006849785	0.020647141	1.591811495	3.74E-08	2.80E-07
AC005703.6	0.082611702	0.186052322	1.171290345	2.71E-13	3.54E-12
PDCD1LG2	0.172090808	1.048371245	2.606907745	1.59E-44	5.67E-42
IL31RA	0.009445207	0.038996007	2.045672094	3.34E-14	4.77E-13
EBF3	0.096840668	0.256614401	1.405917196	7.74E-10	7.14E-09
TCEAL5	0.018909789	0.074621014	1.980448728	0.000942469	0.002719054
KRT7	2.16904173	4.586389538	1.080301084	8.28E-05	0.000320246
APOBEC3H	0.146865655	0.486303192	1.727359001	2.34E-28	1.18E-26
SLC5A7	0.010089535	0.021709273	1.105451787	0.003925707	0.009290975
MT1M	2.172832352	4.535454366	1.061670223	4.74E-11	5.00E-10
IGFBP6	3.80462248	9.837489703	1.370536913	4.15E-21	1.11E-19
JCAD	1.085780607	2.313154233	1.091128842	6.47E-13	8.20E-12
EI24P2	0.093010707	0.239843299	1.366623432	0.002330304	0.005929998
IGKV1D-12	0.09927508	1.536511975	3.952083585	3.19E-27	1.44E-25
KLRD1	0.045260686	0.218266168	2.269758157	1.01E-31	7.42E-30
DBH-AS1	0.142631401	0.412191945	1.531024676	3.63E-14	5.17E-13
TRBV5-5	0.036109057	0.213270275	2.562250257	1.03E-12	1.29E-11
IGKV2-18	0.045418583	0.276208996	2.6044057	1.73E-09	1.54E-08
GSDME	0.212799769	0.492184331	1.209702146	1.89E-19	4.35E-18
GFRA3	0.219903841	0.529379437	1.267429356	0.001093474	0.00308689
CMA1	0.030513362	0.32251012	3.401831379	3.15E-13	4.11E-12
LINC00702	0.065910137	0.142730959	1.114726024	3.90E-10	3.75E-09
COL8A1	2.120875269	5.291931253	1.319134543	2.02E-13	2.69E-12
SYNE1	0.198642819	0.441914992	1.153592234	1.70E-15	2.71E-14
SLC5A5	0.015905136	0.048683361	1.61393606	0.002796871	0.006936754
IGKV1-12	0.31705233	2.560965367	3.01389486	1.82E-20	4.55E-19
OSMR-AS1	0.015802714	0.038775888	1.294987492	3.41E-05	0.000146212
TSKS	0.023353693	0.048223654	1.046090245	0.000981708	0.002812299
VNN2	0.365620071	1.401937296	1.939004647	2.13E-34	1.99E-32
SLC11A1	0.486119756	1.41140166	1.537744939	6.88E-19	1.51E-17
ANKRD45	0.061859418	0.124493252	1.009002367	0.000777985	0.002293861
FRMD6	0.638045257	1.660638117	1.380007054	3.73E-21	1.00E-19
HLA-DQA1	1.944307948	12.65527707	2.702410451	7.92E-48	6.92E-45
LINC00924	0.047065771	0.113125424	1.265173052	7.09E-07	4.37E-06
TPT1P12	0.579522799	1.172755759	1.016965261	0.002885179	0.007123707
ZIM2-AS1	0.007300771	0.015313626	1.068695168	0.006758709	0.014769743
SIGLEC17P	0.046261506	0.193331462	2.063192288	2.37E-26	9.80E-25
MYO1G	0.348220516	1.318108705	1.920396246	4.14E-45	1.69E-42
PAK3	0.020686801	0.043596847	1.075513246	3.21E-08	2.42E-07
BNC2-AS1	0.063391103	0.144344032	1.187159196	1.56E-05	7.27E-05
CLLU1	0.010725748	0.02271521	1.082580459	0.009787346	0.020287947
TRAV8-4	0.077964458	0.406076048	2.380861439	1.63E-27	7.60E-26
ADAM12	0.856392924	3.059172698	1.836796773	5.10E-18	1.02E-16
REM1	0.269032794	0.688817089	1.356338892	7.30E-20	1.73E-18
NR4A3	0.378565961	0.922241665	1.284600152	3.59E-12	4.24E-11
FCGR3A	2.76297312	14.53700116	2.395436254	5.85E-37	7.23E-35
ELAVL4	0.020299372	0.062455987	1.621404805	4.02E-17	7.39E-16
SVEP1	0.403712735	0.841891379	1.06030501	2.64E-11	2.87E-10
SBSN	0.071841959	0.232870722	1.696630667	2.55E-05	0.000113025
IL10	0.077061662	0.31069362	2.011407411	2.27E-31	1.61E-29
ZNF467	0.580214696	1.283100831	1.144975804	3.44E-25	1.29E-23
HECW2-AS1	0.09437989	0.225094676	1.253980543	6.73E-14	9.32E-13
FCGR3B	0.202560576	1.582666042	2.965931546	5.96E-32	4.44E-30
ZEB2	0.352179931	1.020527063	1.534929837	2.10E-29	1.16E-27
HAND1	0.3328448	0.755585571	1.182745524	0.002147818	0.005526543
XCR1	0.066364704	0.244530681	1.88152744	2.00E-27	9.23E-26
AC006058.1	0.017206823	0.045444989	1.401140511	7.99E-08	5.73E-07
MS4A14	0.085012329	0.213286028	1.32704548	1.54E-17	2.95E-16
SIRPD	0.005051317	0.028711568	2.506900676	2.34E-09	2.05E-08
OSM	0.818343319	3.890104964	2.249030956	1.03E-27	4.91E-26
CLIP4	0.186492022	0.577159066	1.629855066	1.86E-28	9.46E-27
PMS2P9	0.061891904	0.025967027	-1.25306983	7.98E-06	3.96E-05
IGHV3OR16-10	0.05081923	0.345613048	2.765711266	2.83E-11	3.07E-10
PM20D1	0.019675804	0.046934377	1.254222448	1.45E-07	1.00E-06
LINC02725	0.027143377	0.054786679	1.013224936	0.00096453	0.002772286
IGLL3P	0.064053931	0.164030755	1.356607331	2.19E-05	9.83E-05
C5orf58	0.025827266	0.088991738	1.784776446	1.80E-15	2.86E-14
CD209	0.347305614	1.787964947	2.364040815	3.97E-40	7.04E-38
RUNX1T1	0.12128063	0.256944949	1.083110139	2.73E-14	3.93E-13
A1BG-AS1	0.079572772	0.189173259	1.249361416	1.40E-24	4.97E-23
GAPDHP38	0.320321473	0.679117189	1.084140032	0.013872904	0.027292723
FAM92B	0.025156501	0.138083266	2.456535297	5.46E-20	1.31E-18
RETN	0.123826326	0.622097396	2.328822404	6.23E-17	1.13E-15
NAT8L	0.135614268	0.274206542	1.015754023	0.00147789	0.004000546
VSTM1	0.02875053	0.180331032	2.648987214	1.31E-21	3.61E-20
RERGL	0.03282097	0.121858676	1.892519175	4.16E-05	0.000174997
CLEC4A	0.714963804	2.505562636	1.809192494	7.07E-41	1.40E-38
EIF4A1P9	0.027057053	0.055005284	1.023565514	0.002169468	0.005573762
ASNSP3	0.048496566	0.017082401	-1.505371873	0.007580435	0.016316444
AC006033.2	0.032531206	0.146713047	2.173100945	4.92E-32	3.69E-30
COL1A1	137.8262249	349.5876809	1.342803924	2.58E-14	3.74E-13
CXCR4	9.330770045	21.19182498	1.183439781	4.85E-24	1.64E-22
FCER1G	6.836798884	28.05591607	2.036912128	2.12E-45	9.10E-43
CALCRL	1.077492898	2.279198926	1.080848487	1.42E-17	2.74E-16
GPR31	0.00753119	0.033201811	2.140312095	2.24E-11	2.46E-10
AC099524.1	0.015564874	0.073530161	2.240042281	1.10E-20	2.80E-19
SYT6	0.007773414	0.027015271	1.79715497	0.00015439	0.000552919
CLDN18	3.17037743	10.42179745	1.716877614	7.13E-10	6.61E-09
LOX	1.967151946	4.792237729	1.284591079	4.62E-17	8.46E-16
STK32B	0.069713914	0.189620396	1.443595624	2.15E-23	6.96E-22
AC021074.1	3.276027653	6.667088511	1.025109345	0.001758116	0.004645481
C1S	11.6418921	35.22418119	1.597240619	3.88E-30	2.31E-28
TRAV19	0.116793328	0.55753601	2.255107121	4.88E-24	1.64E-22
MEFV	0.049148408	0.264202515	2.4264276	4.89E-34	4.46E-32
PEG3	0.078638142	0.160083509	1.025523544	2.20E-13	2.91E-12
SERTM2	0.023132668	0.055900948	1.272941074	4.96E-12	5.76E-11
AC002480.1	0.019935051	0.042654017	1.097374333	3.26E-08	2.46E-07
TIFAB	0.024190552	0.137489711	2.506808067	7.17E-38	9.88E-36
GSG1L	0.005444801	0.018446644	1.760407008	0.007455555	0.016074951
MTCO1P12	182.8991055	64.03828571	-1.514041427	1.24E-06	7.26E-06
CLIC2	0.886906837	2.410449077	1.442447479	1.03E-30	6.70E-29
SDHCP2	0.072138173	0.144556372	1.002797413	0.022757091	0.041605604
AVPR1A	0.127338484	0.307576063	1.272274733	1.07E-15	1.74E-14
DOCK8	0.646825755	1.556508377	1.266864311	2.89E-24	9.95E-23
CNTN4	0.115725075	0.287321927	1.3119666	3.91E-19	8.76E-18
NXPH4	2.395729489	5.075564902	1.083103384	0.012063154	0.024259354
LDOC1	1.199133104	2.696488734	1.169090198	2.99E-21	8.06E-20
ABCA8	0.042009695	0.198083144	2.237311899	7.46E-16	1.23E-14
PRG2	0.013964741	0.029746132	1.090913288	0.006186497	0.013700022
WDR86-AS1	0.065546339	0.142906955	1.124489022	4.84E-09	4.05E-08
ATP8B2	0.879925234	2.413054837	1.455407851	2.54E-30	1.56E-28
AL021877.1	0.020391154	0.047060504	1.206573334	0.000307202	0.001014071
CHST2	0.534401237	1.693432968	1.66395563	3.63E-42	9.01E-40
IGKV1D-13	0.951965739	6.389636937	2.746752401	5.34E-18	1.06E-16
FCRLA	0.066136605	0.39698314	2.585556836	2.37E-25	9.02E-24
SLC9A7P1	0.039161304	0.084796209	1.114570953	3.66E-13	4.73E-12
SLC12A5-AS1	0.042200142	0.172294347	2.029555611	3.93E-20	9.48E-19
P2RY14	0.425339891	0.949860418	1.159099361	4.95E-25	1.83E-23
CD36	0.306847827	1.170271533	1.931248041	3.41E-25	1.28E-23
HOXC4	0.211145615	0.465995297	1.142077108	1.38E-09	1.24E-08
CD300A	0.999084023	3.999078944	2.000989842	1.07E-48	2.09E-45
SRGN	11.26276602	52.15562187	2.211261588	2.56E-47	1.91E-44
SLC49A3	0.690583588	1.649135116	1.255821652	5.72E-24	1.92E-22
NUGGC	0.063087243	0.285956529	2.180375647	3.12E-26	1.28E-24
ALPL	0.807382098	2.028012904	1.328743328	6.47E-22	1.82E-20
SPATA20P1	0.054034084	0.303355628	2.489068433	4.31E-14	6.10E-13
CDKN2B-AS1	0.148005932	0.455372688	1.621392765	1.31E-06	7.63E-06
NHP2P1	0.377105692	0.7884285	1.064011002	0.000131542	0.000480186
DSEL	0.070550361	0.175951069	1.318448912	7.59E-20	1.79E-18
AC061965.2	0.014917432	0.032455141	1.121447874	0.00644729	0.014193222
ALK	0.006264272	0.051665086	3.043970971	1.05E-07	7.40E-07
GBP4	1.72010018	9.75920474	2.504270999	2.73E-36	3.20E-34
GREM1	3.154709492	9.779926285	1.632316433	1.95E-18	4.05E-17
CEACAM4	0.070060817	0.351506477	2.326871551	5.33E-35	5.30E-33
ERBB4	0.001838609	0.005505748	1.582323843	0.006710301	0.014672813
KCND3	0.337352243	0.833823725	1.30548667	1.08E-20	2.75E-19
AC073316.3	0.00904923	0.043953611	2.280114833	1.14E-10	1.16E-09
RGS1	3.234796316	9.308795707	1.524919663	6.56E-23	2.01E-21
MMP2	24.41774872	69.19411676	1.502719185	1.74E-22	5.14E-21
ARHGAP40	0.252077361	0.113348439	-1.15310203	0.012421553	0.024851931
NCKAP1L	0.506023556	2.0870958	2.044220372	7.40E-46	3.61E-43
MS4A4A	0.711104281	3.53124125	2.312042342	5.80E-42	1.40E-39
C1QA	15.94194257	70.30206675	2.140739666	2.12E-48	3.16E-45
LINC01934	0.012000301	0.054284665	2.177474166	2.24E-19	5.10E-18
CCBE1	0.093816916	0.205928947	1.134226667	5.96E-15	9.10E-14
AC007569.1	0.046860179	0.160880678	1.779556688	2.00E-13	2.66E-12
CRTAM	0.048137585	0.316050815	2.71492086	1.09E-32	8.56E-31
AC005224.3	0.121597108	0.249876444	1.039105984	6.01E-13	7.65E-12
BHLHE22	0.182064724	0.503749525	1.46825515	3.11E-22	8.97E-21
IGLV1-50	0.194895847	1.214846935	2.639999299	2.63E-21	7.12E-20
HCG4	0.050289827	0.10821935	1.105619967	3.07E-08	2.33E-07
AC079298.3	0.020042453	0.04600444	1.19871405	0.003395573	0.008199389
TGFB3	1.210001042	2.847107859	1.234488859	5.13E-13	6.57E-12
HAPLN3	2.129575056	6.518886927	1.614060073	1.64E-30	1.04E-28
BEND6	0.048845468	0.125701124	1.363700947	3.33E-15	5.18E-14
EML4-AS1	0.037952044	0.172326788	2.182897475	1.50E-25	5.77E-24
IGKV1D-16	1.003138305	6.334517443	2.658714192	3.50E-20	8.52E-19
ADCYAP1	0.117926049	0.326344672	1.468514051	3.02E-12	3.59E-11
OPRL1	0.140279309	0.33329957	1.248517222	4.84E-25	1.79E-23
IGKV2-28	0.1992278	1.110049915	2.47813367	1.34E-15	2.16E-14
SDC2	4.76412663	9.641716143	1.017078196	7.78E-19	1.70E-17
TRBV30	0.216574631	0.586042347	1.436140656	3.22E-16	5.49E-15
THEM7P	0.017922153	0.036270785	1.017063984	0.023567642	0.042843343
KCNG2	0.040373987	0.10704294	1.406691679	2.98E-15	4.67E-14
CA2	15.04962247	31.04139949	1.044466306	2.44E-08	1.88E-07
AC015819.2	0.028351037	0.063648407	1.166722922	7.01E-05	0.000276194
AMOTL1	0.812290871	1.757342396	1.113326975	1.76E-15	2.79E-14
SFRP1	0.144625895	0.847251918	2.550465112	1.08E-17	2.10E-16
EYA4	0.02033702	0.06904312	1.763389369	4.27E-11	4.53E-10
LINC01638	0.072684907	0.193126533	1.409818662	9.57E-08	6.78E-07
TRAV2	0.114769657	0.536836863	2.225742467	1.83E-25	7.00E-24
IGHV3-73	3.050172533	21.72275955	2.832244631	1.91E-25	7.29E-24
LOXL1	2.784117767	5.589951798	1.005615605	5.42E-17	9.90E-16
GFAP	0.02782108	0.082408177	1.566609079	0.000100422	0.000379937
GUCY1A1	0.960106074	2.665944562	1.473381069	8.87E-22	2.47E-20
IGHV2-26	1.757515147	16.02925919	3.189098723	3.23E-25	1.21E-23
PLCG2	0.41167798	0.944234594	1.197629058	2.55E-23	8.19E-22
C5AR1	1.681240836	5.153305504	1.615971719	4.59E-30	2.71E-28
IGLC7	0.81554333	10.8159441	3.72925426	2.05E-28	1.04E-26
APCDD1L	0.056165287	0.177809114	1.662578613	2.56E-12	3.07E-11
SHE	0.179162675	0.45384522	1.340930251	1.11E-24	3.98E-23
LAMP5	0.386558418	0.970540617	1.328102136	3.79E-17	6.98E-16
IFI30	0.264464222	0.575073699	1.120674299	6.00E-22	1.69E-20
FPR2	0.070965183	0.636616051	3.165240248	5.94E-35	5.81E-33
MYL6P3	0.329962156	0.802619178	1.282415058	7.62E-05	0.00029735
IGKV1D-42	0.192471895	1.60933375	3.063743846	2.20E-22	6.43E-21
OVCH1-AS1	0.011056787	0.027597591	1.319610106	8.92E-05	0.000341837
BHLHA9	0.355958136	0.153128566	-1.216964135	0.005128361	0.011686596
AC016745.2	0.014542763	0.006771926	-1.102663244	1.35E-06	7.84E-06
NETO1	0.004224351	0.011949237	1.500116866	0.000119943	0.00044379
LINC02716	0.043878526	0.106270882	1.276159374	1.65E-05	7.65E-05
FYB1	0.562147721	2.203680609	1.970893945	7.48E-35	7.24E-33
KCNJ1	0.003375104	0.00833522	1.304288258	2.56E-05	0.000113123
AC243960.1	0.134603592	0.421752993	1.647681403	3.14E-24	1.08E-22
IGHV4-59	8.567830652	61.38751354	2.840943366	2.21E-27	1.01E-25
ANKRD35	0.14938409	0.340434989	1.188352819	4.80E-23	1.49E-21
TRAV6	0.034191153	0.220613029	2.689823014	3.90E-20	9.41E-19
SH2D1B	0.075039392	0.168505616	1.167076618	1.77E-13	2.36E-12
C14orf132	0.3115215	0.80021098	1.361048687	4.71E-20	1.13E-18
AFF2	0.007201353	0.023580714	1.711267495	3.76E-13	4.86E-12
IRF1	9.237704125	18.94458578	1.036179352	4.84E-25	1.79E-23
P2RY13	0.20704757	1.186202776	2.518316479	2.16E-42	5.59E-40
OMD	0.123970529	0.388934416	1.64952971	2.80E-06	1.53E-05
ADAMTS4	1.253261107	2.59162849	1.048171902	1.08E-13	1.47E-12
HAND2-AS1	0.046684536	0.100449817	1.105458277	2.76E-08	2.11E-07
SOX17	0.399685063	0.880147308	1.138881347	3.27E-19	7.37E-18
RERG	0.431986041	0.897234606	1.054500571	1.07E-16	1.91E-15
AC245884.11	0.005772508	0.026309251	2.188299941	8.06E-12	9.19E-11
P2RX7	0.196594362	0.636196039	1.694249442	8.79E-29	4.63E-27
TOMM20P2	0.052157912	0.198934095	1.931332547	3.28E-16	5.59E-15
POU2AF1	0.572559066	1.680768244	1.553624373	2.00E-22	5.85E-21
CHRM3-AS2	0.056560708	0.15607733	1.46438892	9.60E-14	1.31E-12
UNC13C	0.00090958	0.004887985	2.425967486	1.72E-06	9.83E-06
AL031846.1	0.042750897	0.183986321	2.105571924	1.88E-17	3.58E-16
CADM3-AS1	0.015379714	0.051741184	1.750284415	2.29E-09	2.01E-08
RORB	0.007878392	0.026766159	1.764436909	8.54E-17	1.54E-15
GPR171	0.189979685	0.77661281	2.031350346	3.98E-31	2.77E-29
AL357515.1	0.107264935	0.24193502	1.173441079	0.006696747	0.014649495
NCR3	0.101088675	0.395113179	1.966644589	4.28E-28	2.09E-26
SELE	0.366739944	1.203164581	1.714004689	3.56E-19	8.01E-18
TRAV12-1	0.121842318	0.532140213	2.126791136	5.53E-21	1.46E-19
PDLIM3	1.272955094	2.787362403	1.130719063	7.53E-21	1.96E-19
KCND2	0.033433812	0.114120578	1.771179188	8.23E-14	1.13E-12
AC013268.3	0.15139303	0.071394132	-1.084421372	7.96E-11	8.23E-10
ADGRL2	0.678618362	1.573709307	1.213496702	2.14E-20	5.32E-19
PDE1B	0.11507166	0.319565539	1.473579278	2.59E-23	8.30E-22
IL1B	3.368497954	8.979364512	1.414507923	6.07E-18	1.20E-16
SEMA6B	1.250430298	2.875922554	1.201600185	2.80E-23	8.92E-22
VWFP1	0.0741941	0.175056514	1.238444381	2.34E-08	1.80E-07
CXCL13	0.720327376	6.308270432	3.130519868	4.27E-31	2.94E-29
FBXO39	0.036760779	0.086320169	1.231530342	9.60E-07	5.74E-06
DPT	2.134663788	5.46187302	1.355386913	2.82E-14	4.06E-13
COL1A2	77.38873184	189.7619385	1.293995229	2.00E-15	3.18E-14
AC092112.1	0.209412168	0.785097085	1.906525793	0.000445036	0.001404312
MIR27A	0.511701411	1.086184312	1.085894815	1.66E-05	7.67E-05
UNC5A	0.160205669	0.321864991	1.006530469	5.93E-09	4.92E-08
FGD2	0.239905195	0.757948849	1.659636091	4.48E-42	1.09E-39
TRAV36DV7	0.044938989	0.209282648	2.219413124	6.14E-15	9.36E-14
CHI3L2	0.093799937	0.505353636	2.429634455	5.32E-31	3.62E-29
CLMP	0.919645853	2.624544678	1.512916851	1.11E-25	4.33E-24
GLT8D2	1.177368357	2.72364435	1.209972571	3.36E-22	9.70E-21
JCHAIN	41.32420757	274.7455774	2.733037198	8.64E-26	3.40E-24
MSH5-SAPCD1	0.298630023	0.146243078	-1.029990881	8.62E-12	9.80E-11
TIMP3	0.843830916	2.014527524	1.255415667	5.94E-16	9.84E-15
IGKV1OR22-5	0.084650602	0.638180585	2.914372479	1.14E-20	2.90E-19
SAA4	0.101985451	0.248730366	1.286219289	0.019147371	0.035992741
FCGR1B	0.028306481	0.12144874	2.101143231	1.39E-27	6.54E-26
ANTXR1	6.335735101	15.9674054	1.333545981	2.40E-18	4.93E-17
CD70	0.538352216	2.032407679	1.916567553	1.79E-19	4.13E-18
IL11	0.815999781	2.284402197	1.485176007	1.56E-08	1.23E-07
TAGLN3	0.059309781	0.165917402	1.484123255	0.001039009	0.002952208
HCN2	0.180148776	0.378962796	1.07286737	1.71E-05	7.86E-05
FAM228A	0.020925439	0.04510944	1.108171476	4.71E-06	2.43E-05
IL6-AS1	0.016855321	0.055495442	1.719165211	3.22E-08	2.43E-07
LY86	0.662567068	2.41640876	1.866726119	7.36E-40	1.27E-37
PKMP2	0.018119013	0.044851906	1.307664921	0.015129404	0.029397021
ST6GALNAC5	0.278855575	0.842713036	1.595523329	6.45E-21	1.69E-19
MMRN2	1.569783409	3.18591809	1.021143659	1.24E-19	2.89E-18
TRBV6-5	0.153621921	0.841579396	2.453715286	3.78E-29	2.07E-27
AL359918.2	0.107335728	0.223650057	1.059112746	1.13E-06	6.65E-06
AC024619.4	0.699169734	1.426646325	1.028913085	0.005480202	0.012351775
FLRT2	0.058773782	0.174974405	1.573899273	1.25E-20	3.19E-19
ZNF677	0.084655284	0.16947067	1.001363575	1.89E-16	3.30E-15
IGHJ3P	1.386669735	7.045740804	2.345127183	1.76E-15	2.81E-14
IGKV1OR2-11	0.048807771	0.329495179	2.755074598	1.44E-10	1.44E-09
AMPD1	0.041100276	0.181220899	2.140529367	2.82E-18	5.76E-17
ADCY2	0.039790298	0.083818437	1.074850897	9.08E-13	1.14E-11
GSC	0.058798851	0.139319062	1.244532797	1.83E-07	1.24E-06
IGF1	0.02942773	0.130673008	2.150712975	5.19E-21	1.37E-19
CTHRC1	9.224909852	22.81172424	1.30616878	2.17E-16	3.76E-15
AC093890.1	0.06423014	0.142988998	1.154581806	5.59E-10	5.25E-09
MS4A6A	0.965694849	4.40544512	2.189648507	8.04E-47	5.36E-44
CXCL6	0.586650403	1.728494662	1.558943216	1.76E-14	2.57E-13
IGHV3OR16-8	0.1526592	1.390985981	3.187721442	2.41E-24	8.37E-23
NEXMIF	0.010170258	0.025373871	1.318987396	3.11E-06	1.67E-05
SERPINH1P1	0.040389037	0.081983874	1.021376427	1.59E-05	7.39E-05
TENM4	0.121339268	0.363498249	1.582901895	3.94E-19	8.82E-18
IGHV1-45	0.258877673	2.127547606	3.038848966	2.88E-26	1.18E-24
LILRA1	0.053520711	0.23450663	2.131459529	2.33E-40	4.31E-38
RTP5	0.004727561	0.029301075	2.631785611	4.07E-11	4.33E-10
RELN	0.041878489	0.140299422	1.744227764	1.23E-17	2.39E-16
MS4A7	0.738746058	2.881250137	1.963544482	3.90E-38	5.64E-36
AL356056.2	0.020705238	0.047568604	1.200013919	1.25E-05	5.94E-05
ITGAM	0.457442644	2.272656414	2.312716822	1.03E-35	1.12E-33
RGS8	0.004150642	0.012222003	1.558074495	3.35E-05	0.000143802
PHF5CP	0.06469564	0.152096836	1.233249743	0.002479095	0.006249519
LIMD2	1.361491344	3.418001447	1.327965198	9.74E-33	7.69E-31
COL15A1	6.294431952	15.25222686	1.276871803	1.25E-17	2.43E-16
TRAV20	0.040986442	0.248672666	2.601029258	1.52E-18	3.19E-17
PEAK3	0.129743533	0.308412292	1.249197637	7.96E-27	3.46E-25
C1QB	14.77355472	74.91921125	2.34231871	6.32E-48	6.24E-45
UGT2B17	8.31766531	21.70610894	1.383850591	0.005703225	0.012781914
AC008957.1	0.054556321	0.128612338	1.237210793	6.20E-10	5.79E-09
CD52	3.671701418	15.0126454	2.031657569	3.05E-46	1.65E-43
HLA-DMB	1.74152817	8.114135112	2.220083517	4.58E-46	2.42E-43
RYR1	0.027253483	0.077813124	1.513572893	4.88E-18	9.76E-17
IGKV1-5	25.04435589	190.8513332	2.929891852	3.04E-31	2.13E-29
IGHGP	6.073760929	29.96683042	2.30270447	7.97E-21	2.06E-19
GNG8	0.190965768	0.463490466	1.279225617	3.18E-06	1.71E-05
IGLV3-10	6.446687048	42.64814095	2.725853	2.72E-27	1.24E-25
KLRC3	0.019861879	0.040834125	1.039773194	5.32E-05	0.000217409
GUCA2B	0.80654962	3.659732174	2.181902875	1.61E-07	1.11E-06
GLT1D1	0.038801596	0.166983404	2.105516812	4.84E-27	2.15E-25
AC060234.2	0.013926847	0.032439937	1.219902321	7.70E-07	4.70E-06
TMIGD3	0.210196005	0.635199367	1.595474227	4.87E-30	2.87E-28
NAP1L3	0.208071179	0.468345319	1.170495502	9.50E-14	1.30E-12
PAPPA	0.144371915	0.309667969	1.100932048	1.48E-12	1.82E-11
TRAV24	0.033978205	0.181346517	2.416067475	5.85E-14	8.18E-13
SIRPG-AS1	0.004445905	0.021223285	2.255098806	3.17E-08	2.40E-07
IGHV3-76	0.169824812	0.564420119	1.732722156	3.11E-15	4.86E-14
AC006965.1	0.028084119	0.071109316	1.340284019	0.002902375	0.007158494
KCNK12	0.016305294	0.060182803	1.884010882	1.22E-22	3.65E-21
HIC1	0.657928154	1.467623384	1.157479841	3.98E-25	1.48E-23
SIGLEC12	0.364300656	1.152532817	1.661606333	3.41E-18	6.94E-17
IGHV3-25	0.130367768	0.966721322	2.890512839	3.24E-20	7.90E-19
OR7E12P	0.031689819	0.094820678	1.581182302	0.002062621	0.005334402
EPHA7	0.17296505	0.365154326	1.078025773	1.42E-05	6.68E-05
ACOD1	0.004398323	0.04237127	3.268060955	5.66E-17	1.03E-15
HLA-S	1.257228567	2.534568266	1.011493063	0.000327231	0.00107278
IGKV1OR2-3	0.072089791	0.487293343	2.756923637	9.54E-15	1.43E-13
IFIT3	5.693363021	12.92874975	1.183229772	1.15E-21	3.17E-20
SIRPB1	0.052862282	0.30204549	2.514455241	8.02E-35	7.73E-33
CAMP	0.039763339	0.133846931	1.751073241	4.36E-10	4.15E-09
TRAV3	0.07026565	0.395421414	2.4924995	2.23E-26	9.32E-25
FAM20C	3.019944821	7.102608609	1.233826798	4.84E-25	1.79E-23
BHLHA15	0.778242062	1.656194124	1.089580921	3.77E-12	4.43E-11
IGLV3-25	9.855915204	97.12246353	3.300743267	9.04E-32	6.66E-30
UBASH3A	0.163694266	0.588786959	1.846741932	1.55E-35	1.65E-33
BZW1-AS1	0.03310914	0.068804418	1.055271682	0.00074453	0.002208839
CFAP46	0.025882363	0.052685226	1.025429102	4.34E-05	0.000181176
PRELP	1.689624288	3.571462963	1.079812682	2.49E-08	1.91E-07
TIE1	1.24238602	2.626741577	1.080160772	4.29E-18	8.65E-17
EBF1	0.263305913	0.545428314	1.050649671	4.14E-14	5.86E-13
AP003555.2	0.18202053	0.367591666	1.014002883	0.001523469	0.004105946
STX11	0.31269138	1.65915943	2.40764117	6.18E-50	1.96E-46
COL6A1	29.44255266	73.86563286	1.327000526	3.57E-23	1.12E-21
TRAC	2.876922804	11.0398428	1.940121214	2.77E-46	1.52E-43
PLEKHO1	1.911825593	4.496743553	1.233929691	1.32E-36	1.56E-34
ATP5F1AP2	0.242870619	0.550340016	1.180135261	3.03E-05	0.00013191
COX4I1P1	0.121799243	0.247157935	1.020928058	0.016237448	0.031267141
TRBV9	0.159435491	0.664001584	2.05821387	4.19E-24	1.43E-22
IGHJ3	6.990840447	91.6770813	3.7130233	1.15E-29	6.48E-28
LINC01679	0.111512572	0.248726991	1.157356702	1.27E-21	3.50E-20
FNDC1	2.096770733	7.152216696	1.770221326	3.86E-16	6.53E-15
HSP90B3P	0.165145969	0.348536898	1.07756964	0.000186793	0.000653633
CPNE5	0.750153913	1.727961209	1.203812293	1.32E-23	4.32E-22
WNT1	0.013237426	0.047176515	1.833446217	1.70E-06	9.70E-06
PFN1P1	2.124317527	4.35050316	1.034182841	5.75E-05	0.000232836
ARHGAP25	0.525905525	1.535955421	1.546260786	2.04E-40	3.83E-38
TEX11	0.062327322	0.128302013	1.041607179	3.81E-14	5.42E-13
HLA-DRB5	16.65477502	92.53237181	2.474022305	2.60E-35	2.69E-33
ACTR3P2	0.042562653	0.086843611	1.028831653	0.001015909	0.002897942
LILRB1	0.232233938	1.091984959	2.233302264	1.63E-46	1.01E-43
MUSK	0.010116853	0.038187925	1.916355938	2.04E-11	2.24E-10
CHRD	0.311197961	0.717069368	1.204280084	6.19E-21	1.62E-19
SLA	0.470855353	1.989768861	2.079245016	3.87E-48	4.68E-45
TRBV18	0.116419972	0.542836211	2.221178381	3.22E-26	1.31E-24
IGLV8-61	8.288904179	30.91468845	1.899039176	1.94E-21	5.29E-20
TXN2P1	0.070871498	0.167847358	1.243872374	0.000364677	0.001179223
IGKV1D-8	0.690405448	5.03105607	2.865345514	2.53E-26	1.05E-24
PSMA2P3	0.047488411	0.120295896	1.34094003	0.011368956	0.023059075
MIR4538	0.127684061	1.057745671	3.050342436	8.39E-12	9.56E-11
AL589993.1	0.007587618	0.016738534	1.141454132	0.000381215	0.001226906
GBP6	0.010415679	0.069644372	2.74124988	5.28E-14	7.40E-13
CPLX2	1.254605979	0.545361827	-1.201948717	0.005569511	0.012523447
IGSF6	0.804290993	3.318860771	2.04489864	1.41E-47	1.19E-44
CBLN4	0.035482775	0.098177044	1.468266874	0.02701788	0.048168837
HOPX	0.756667783	1.926746461	1.348434816	4.75E-20	1.14E-18
TEX101	0.052103703	0.248561649	2.254145898	0.001037293	0.002948365
SH2D1A	0.151202704	0.774870648	2.357471562	1.93E-39	3.14E-37
CTSK	18.24235304	52.78875596	1.532938836	5.32E-30	3.11E-28
FDPSP1	0.04695074	0.132162098	1.493088689	0.010214585	0.021034178
PPIAP29	8.804532738	4.373961456	-1.009305934	0.000164129	0.000583428
TRPC6	0.140165272	0.306526371	1.128882255	2.41E-20	5.98E-19
CD247	0.427617554	1.398954189	1.709955736	2.81E-39	4.40E-37
EMILIN1	11.77349924	28.05722698	1.252829255	5.38E-22	1.52E-20
SLC4A4	0.894962154	1.864244837	1.058692766	2.49E-08	1.91E-07
IGLC6	0.30529376	1.372576936	2.168617011	1.66E-20	4.20E-19
ZNF365	0.020304605	0.047418394	1.223639824	1.62E-09	1.45E-08
FGD5P1	0.00570043	0.013583578	1.252720843	6.06E-05	0.000243339
SPARC	106.6225203	238.0316535	1.158641247	6.96E-20	1.65E-18
SUSD5	0.08547162	0.192344974	1.170178753	2.53E-05	0.000111864
CR2	0.241368884	1.28376454	2.411069008	6.65E-12	7.66E-11
AC004865.2	0.105862275	0.282269299	1.414883655	9.28E-23	2.82E-21
AC023232.1	0.20773193	0.482214553	1.214952207	0.008579415	0.018149176
TCF21	0.461914267	1.006477419	1.123617792	1.01E-19	2.36E-18
FRMD8P1	0.011264527	0.033465504	1.570888041	0.000160838	0.000572937
IL18RAP	0.105205143	0.394644074	1.907346855	6.77E-34	6.06E-32
SEMA3E	0.031847501	0.087444076	1.457180484	2.40E-05	0.000106726
IGFBP7-AS1	0.071364564	0.352761858	2.305414798	4.13E-11	4.39E-10
ENPP2	1.461110748	3.150928285	1.108711385	3.64E-31	2.55E-29
PHLDB2	0.542043846	1.093193472	1.012067287	1.28E-11	1.44E-10
AL096677.1	0.188979918	0.058446575	-1.693042551	4.02E-07	2.58E-06
OLFML1	0.726336423	1.800996955	1.310085909	3.31E-25	1.24E-23
LINC02381	0.361924208	0.906023938	1.323861561	5.95E-22	1.68E-20
GAPT	0.068504645	0.32495198	2.245952808	3.40E-29	1.87E-27
TRGV7	0.084456212	0.345782095	2.033587723	2.58E-22	7.49E-21
HSD11B1	0.683099409	2.262167582	1.727538359	8.74E-33	6.92E-31
AC098591.2	0.079710772	0.162585314	1.028350339	0.01767536	0.033614617
AL022718.1	10.86198894	24.3104801	1.162290086	0.009878483	0.020440048
CD200R1	0.125451088	0.2666228	1.087675179	1.16E-16	2.05E-15
ASCL1	0.012666733	0.034234417	1.434402982	0.001096995	0.003093728
CD40LG	0.23276284	0.587063094	1.334654809	1.92E-17	3.65E-16
DGKI	0.033101596	0.068372552	1.046516479	5.30E-10	4.99E-09
CHL1	0.100951738	0.292785861	1.536180141	9.36E-18	1.83E-16
CSNK1A1L	0.009133913	0.020176085	1.14334137	0.000257194	0.000865109
A2MP1	0.005852129	0.014290682	1.288041157	0.000273634	0.00091573
GYPC	1.166008524	3.298163168	1.500084439	6.70E-36	7.62E-34
IGHG4	41.27008123	268.6250236	2.702425521	4.21E-24	1.43E-22
ZNF80	0.009304812	0.046391611	2.31781502	2.13E-10	2.10E-09
KISS1R	0.146000712	0.320303549	1.133464375	0.000499106	0.001553081
LINC01215	0.04973821	0.171856173	1.78877517	2.59E-13	3.40E-12
IKZF1	0.238462556	1.15608104	2.277407879	7.13E-46	3.54E-43
GFPT2	0.481342573	1.962663249	2.027676722	1.16E-22	3.49E-21
CYSLTR2	0.047375211	0.167782242	1.824385763	7.63E-36	8.55E-34
ZNF385B	0.037719046	0.106153166	1.492782324	1.11E-10	1.13E-09
SORCS1	0.027271718	0.080385572	1.559530979	2.53E-08	1.94E-07
OLFM1	0.340812566	0.960269476	1.494460789	5.62E-21	1.48E-19
AL353705.3	0.071331688	0.161328545	1.17738671	3.10E-06	1.67E-05
CACNA2D1	0.239872964	0.54516534	1.184423285	1.09E-15	1.76E-14
BMP6	0.3975856	0.808995218	1.024865669	6.32E-19	1.40E-17
CDO1	0.095940269	0.297318572	1.6318012	1.63E-08	1.28E-07
AC244205.1	0.031341738	0.134947856	2.106244955	3.11E-13	4.06E-12
RCSD1	0.549255082	1.741049684	1.664409154	2.42E-43	6.96E-41
NPY6R	0.16732444	0.336173861	1.00655937	1.04E-05	5.04E-05
CLEC4C	0.004138464	0.03422814	3.0480156	1.08E-13	1.47E-12
SDCBPP3	0.040214095	0.088805816	1.142952933	0.001565863	0.004205001
IGHV3-47	0.247857977	1.637324746	2.723754899	1.81E-23	5.88E-22
LINC00632	0.015214218	0.03173308	1.060567429	0.013573504	0.026794957
SYDE1	1.790958335	3.602077162	1.008097312	6.34E-23	1.95E-21
AC020893.2	0.086208797	0.199616021	1.211320526	0.009688122	0.020116783
SLC9A9	0.280107922	0.86629389	1.628873756	1.12E-37	1.52E-35
ADORA2A	0.024358148	0.049190279	1.013968812	4.55E-10	4.33E-09
CAMK1G	0.056640599	0.168310793	1.571219256	4.24E-27	1.89E-25
ZDHHC15	0.029883634	0.068211157	1.190652155	1.44E-12	1.77E-11
GBP7	0.032270751	0.075473314	1.225739477	0.000210394	0.000726391
LINC00900	0.044764864	0.129788386	1.535722601	1.36E-28	7.00E-27
AC109479.1	0.100185341	0.221665458	1.145712541	4.07E-10	3.90E-09
CCN5	0.067247232	0.281357283	2.064856522	1.32E-07	9.19E-07
ZNF366	0.121586951	0.340409422	1.485282563	4.32E-24	1.47E-22
CNGA3	0.028563714	0.207850409	2.863290099	5.74E-09	4.77E-08
ARHGAP31	1.043488891	2.10559472	1.012812535	6.72E-21	1.75E-19
COMP	2.934192106	9.812125769	1.741602397	2.76E-07	1.82E-06
TUSC3	0.702276038	1.553980373	1.145858166	5.38E-22	1.52E-20
ERHP1	0.398398745	0.929523058	1.222277551	6.86E-05	0.000271202
IGHV7-34-1	0.037506338	0.259355411	2.78972417	1.70E-11	1.89E-10
ZAP70	0.474360625	1.305819711	1.460899558	2.62E-23	8.36E-22
MARCHF1	0.318686999	0.652808392	1.034519439	2.58E-21	6.98E-20
AC135068.2	0.11128259	0.508614938	2.19234593	7.75E-06	3.85E-05
CYP7B1	0.149332199	0.548578931	1.877173944	1.37E-26	5.82E-25
LONRF2	0.025860285	0.058290972	1.172534256	6.54E-06	3.29E-05
TRBV12-3	0.055497919	0.28206533	2.345523769	1.72E-18	3.58E-17
KCNJ5	0.098216728	0.277467613	1.498278727	1.10E-16	1.96E-15
SGCG	0.013289704	0.036314993	1.450256289	3.38E-06	1.81E-05
TRBV7-3	0.099629807	0.405667966	2.025650043	7.17E-19	1.57E-17
ATP2B3	0.003055348	0.025349614	3.05255524	0.000851512	0.002484351
KIF1A	0.083991046	0.202713848	1.271137205	0.004785443	0.011019084
SIGLEC11	0.027002442	0.096664327	1.83989368	4.78E-23	1.49E-21
AL121985.1	0.013521261	0.054323073	2.00633541	4.54E-13	5.84E-12
IGHV1-69D	4.826809046	38.29351521	2.987958442	7.35E-27	3.20E-25
TUBB6	4.0692529	8.556054059	1.072181652	4.54E-21	1.20E-19
TXNDC2	0.002914095	0.012973715	2.154471763	1.83E-07	1.25E-06
LCT-AS1	0.008824683	0.027680073	1.649231434	8.60E-10	7.91E-09
GPR15	0.215721851	1.091408201	2.338946565	1.53E-14	2.25E-13
AC136469.2	0.047014911	0.115706278	1.299276848	0.016290105	0.031348229
CD96	0.232657663	0.944023465	2.020614015	2.20E-37	2.83E-35
THEMIS	0.076943537	0.345273312	2.165866772	8.52E-33	6.77E-31
GAPDHP29	0.034507613	0.10183299	1.561218452	0.00020881	0.000721709
SGK1	2.27424942	4.745366833	1.061129132	2.85E-21	7.68E-20
AFF3	0.05907335	0.118610798	1.005656006	2.84E-13	3.72E-12
ELANE	0.033105047	0.0868111	1.390828338	1.74E-08	1.36E-07
LINC01549	0.40100142	0.190093704	-1.076896591	0.00036456	0.001178995
MYO1F	0.838922064	2.390738799	1.510847821	3.57E-41	7.36E-39
LINC02091	0.017250248	0.03689597	1.096846149	1.58E-06	9.08E-06
SFRP4	5.821608559	15.06031424	1.371262131	2.22E-09	1.95E-08
ADAMTS3	0.053372881	0.124529748	1.22231163	1.72E-17	3.29E-16
LINC01094	0.138650034	0.549988997	1.987954784	1.66E-31	1.19E-29
BIRC3	3.257443118	6.759572546	1.053192032	6.06E-14	8.44E-13
MIXL1	0.057771288	0.181864883	1.654442434	8.89E-15	1.34E-13
RN7SL138P	0.246862326	0.604378828	1.291746441	2.22E-15	3.52E-14
SCN7A	0.064051689	0.153932408	1.264988473	7.12E-11	7.40E-10
PHOX2A	0.017782214	0.047903482	1.429695563	0.000149696	0.000537858
AC084757.3	0.013791866	0.036701449	1.412019334	7.53E-10	6.96E-09
ST3GAL6-AS1	0.044768135	0.12021598	1.425084545	1.54E-10	1.54E-09
LINC02084	0.057640518	0.174680965	1.599567198	1.53E-16	2.69E-15
APLP1	0.271320578	0.603341468	1.152976273	7.11E-12	8.16E-11
LINC00987	0.130874694	0.265216627	1.018985061	1.74E-16	3.04E-15
GATA1	0.035715809	0.098397293	1.46205583	4.27E-11	4.53E-10
APOL4	1.131292215	2.579691675	1.189227016	6.07E-23	1.87E-21
IGKV3-7	0.603048129	3.564235884	2.563247766	4.78E-23	1.49E-21
USP44	0.028672939	0.059315457	1.048718337	3.08E-09	2.65E-08
MSR1	0.573423573	2.740672697	2.256856928	1.84E-32	1.42E-30
TRIM22	2.197606759	6.262962533	1.510911996	7.71E-31	5.10E-29
PNMA8B	0.078357765	0.164887084	1.073330242	1.06E-11	1.19E-10
TMEM255A	0.090499252	0.276994329	1.613878663	4.22E-22	1.21E-20
AC007991.4	0.016845289	0.154307345	3.195389656	2.32E-14	3.36E-13
CR1L	0.010246159	0.032752862	1.676537778	7.50E-14	1.03E-12
CCL4	0.979825512	4.584276539	2.226097314	8.31E-43	2.26E-40
IGLV4-3	0.062377067	0.629942167	3.336131767	4.34E-18	8.74E-17
MMP2-AS1	0.060698526	0.208956123	1.783466651	7.23E-14	9.97E-13
VEGFD	0.058375556	0.119902678	1.038427589	0.008648941	0.018265762
CASR	0.003408062	0.01457205	2.096180479	1.30E-05	6.14E-05
IL12B	0.011258411	0.043548679	1.951625772	6.61E-14	9.16E-13
FCRL3	0.044087085	0.236928976	2.426026663	7.39E-26	2.93E-24
AC093520.2	0.032101608	0.147588854	2.200866294	2.70E-08	2.07E-07
AC018755.4	0.112399373	0.403034806	1.842270445	2.72E-14	3.93E-13
GVINP1	0.111483839	0.369906774	1.730327132	5.36E-27	2.37E-25
GNGT2	0.226792626	0.68703356	1.599006839	5.93E-42	1.42E-39
MIR100HG	0.290656816	0.681397971	1.22918091	4.48E-17	8.22E-16
IGHV1-69	1.841286227	20.35933174	3.466904392	1.68E-27	7.78E-26
AL683807.1	0.072389113	0.213022464	1.557160932	2.37E-11	2.59E-10
ADRB3	0.013208394	0.041374254	1.647278272	1.88E-07	1.27E-06
KCNS2	0.006472346	0.017862659	1.464586218	2.17E-05	9.73E-05
AC034105.1	0.114674379	0.909693648	2.987837681	1.45E-18	3.06E-17
ALOX5AP	2.736802195	9.598372438	1.810298628	1.03E-41	2.33E-39
LINC00475	0.030829196	0.063058202	1.032386786	2.92E-11	3.16E-10
PRKAR2B	0.676786951	2.040117286	1.591878436	3.77E-26	1.52E-24
SLC17A7	0.026025121	0.059552663	1.19426115	4.69E-12	5.45E-11
LAIR1	0.536238757	2.196076563	2.033980952	6.63E-46	3.36E-43
ANGPT1	0.172536808	0.407740098	1.240745672	2.43E-17	4.58E-16
AL161785.1	0.100493332	0.358181511	1.833591097	4.89E-19	1.09E-17
JAK3	1.124448902	2.48197101	1.142268162	3.63E-26	1.47E-24
LINC01914	0.073558128	0.164563966	1.161691804	3.59E-09	3.07E-08
CD300LB	0.098103016	0.326483616	1.734641205	7.94E-31	5.24E-29
AC079921.2	0.082563774	0.199074493	1.269727558	2.13E-09	1.88E-08
NFE4	0.017591362	0.099231037	2.495924266	1.34E-07	9.34E-07
LDHAP2	0.093978312	0.205080374	1.125789683	0.00031256	0.001029477
KCNMA1-AS1	0.00308744	0.006701073	1.117981038	0.003861119	0.009154355
AC003991.2	0.318186924	0.71692152	1.171940647	1.95E-06	1.10E-05
IGLV4-69	4.632553257	48.04979548	3.374650823	7.98E-29	4.23E-27
SCN2A	0.039014245	0.081692057	1.066194835	0.000130911	0.000478295
AC245297.1	0.185955121	0.513580222	1.46563517	2.68E-12	3.21E-11
COL4A2-AS2	0.012275703	0.03564742	1.537991973	8.87E-05	0.000340148
PARVG	0.31131574	1.016138763	1.706647004	6.30E-41	1.26E-38
IGHV3-49	4.243232128	35.65456827	3.070851426	1.28E-30	8.22E-29
PKMP1	0.215547916	0.510273141	1.243261093	2.58E-06	1.42E-05
NTNG1	0.009139626	0.02771847	1.600640546	1.98E-07	1.33E-06
HLA-DOB	0.441293715	1.177877547	1.416378458	8.86E-21	2.29E-19
IGHV3-74	6.80568184	39.84454643	2.549570661	5.31E-28	2.57E-26
LIX1	0.012747557	0.033324142	1.386346942	0.014762883	0.028757616
BRINP3	0.187785465	0.496844693	1.403709557	9.74E-11	1.00E-09
MIR3681HG	0.007225691	0.015238699	1.076532406	0.000980183	0.002809312
MXRA5Y	0.046558649	0.131975527	1.503149325	1.05E-06	6.20E-06
EMP3	6.549145	15.2247464	1.217039719	4.47E-28	2.18E-26
CA1	1.464288702	3.078679112	1.072111478	3.95E-05	0.000166712
SYT11	1.057160296	2.479612247	1.229920388	6.00E-25	2.19E-23
JPH4	0.028434783	0.087734804	1.625492461	3.47E-14	4.96E-13
ADAMTS12	1.290285781	2.838753416	1.137566899	2.99E-15	4.68E-14
ACTBP2	1.925474854	4.175472415	1.116725152	8.38E-06	4.13E-05
MIR223HG	0.141340474	0.666644178	2.237742273	2.89E-29	1.59E-27
DPEP3	0.009809605	0.055673088	2.504713107	6.29E-17	1.14E-15
DCLK1	0.04310773	0.149509373	1.794217427	2.20E-19	5.01E-18
MPDZ	0.305851981	0.625777641	1.032816494	8.83E-12	1.00E-10
C19orf84	0.030639688	0.084058076	1.455984813	6.84E-10	6.36E-09
MTCO1P53	2.328702954	0.541055387	-2.105678429	0.000151744	0.000544753
FIBIN	2.307622094	5.124936145	1.151127048	6.29E-16	1.04E-14
IGLV2-23	13.76895057	112.5902393	3.031591253	1.83E-29	1.02E-27
IL24	0.751503135	2.060277641	1.454987739	1.58E-14	2.32E-13
AC009093.1	0.118761428	0.296032849	1.317690931	6.57E-09	5.42E-08
AC243829.4	0.015808063	0.084488	2.418085817	3.29E-19	7.40E-18
PSME2P6	0.240940323	0.640625678	1.410805768	7.68E-05	0.000299171
ADAMTS16	0.144425605	0.373690146	1.371515982	1.04E-06	6.17E-06
CXCR2P1	0.065469516	0.50644414	2.951507933	6.91E-30	3.98E-28
HOXC-AS2	0.041700477	0.106539705	1.353255405	0.000911362	0.002641939
TRAV4	0.126212965	0.476129408	1.91549362	6.90E-19	1.51E-17
IGKV3-20	39.06252928	238.5759022	2.610591057	4.79E-29	2.57E-27
IGKV3D-15	0.53332395	3.446322916	2.691973865	4.47E-24	1.51E-22
ABCA6	0.026373612	0.093842009	1.831138706	1.25E-19	2.90E-18
PRAMENP	0.019696904	0.120390281	2.611678142	9.28E-16	1.52E-14
FGF2	0.291278717	0.642269619	1.140778766	1.21E-13	1.63E-12
CXCL10	4.829276689	33.16438675	2.77975582	7.17E-34	6.40E-32
GALNT15	0.178952625	0.561122998	1.648739338	5.30E-18	1.05E-16
ADAMTS1	1.752725252	3.682224454	1.070977706	3.20E-14	4.58E-13
IGHV5-78	0.48449844	1.772504538	1.871225395	2.59E-15	4.07E-14
SENCR	0.086283221	0.226210432	1.390513533	1.24E-22	3.71E-21
WDR64	0.003308587	0.00826317	1.320480045	1.65E-06	9.45E-06
RASGRP1	0.208837701	0.652181175	1.642890618	1.68E-30	1.05E-28
PCDH7	0.438032319	0.906091646	1.048619659	2.69E-14	3.88E-13
RPL10AP1	0.126697562	0.277800804	1.132662011	0.000293635	0.000973979
BAALC	0.05857205	0.162593654	1.472986657	2.11E-16	3.66E-15
MATK	0.27705741	0.80546955	1.539645099	9.23E-30	5.23E-28
AL355916.1	0.041444443	0.104396607	1.332824249	2.71E-06	1.48E-05
PSMD8P1	0.104202039	0.226968356	1.123107659	0.000227302	0.000777983
CD1C	0.296358995	1.068769946	1.850533592	1.85E-27	8.54E-26
HLA-DQB2	1.143874927	4.807970738	2.071498801	4.28E-26	1.72E-24
TRBV20-1	0.709968592	2.525396256	1.830682669	2.19E-30	1.35E-28
AKT3	0.709876082	1.433910772	1.014316141	1.81E-17	3.46E-16
MPEG1	1.412540217	6.765374692	2.259877895	2.08E-46	1.17E-43
TOGARAM2	0.013111067	0.031307563	1.255726151	1.17E-16	2.08E-15
COL9A3	11.48614492	5.593542721	-1.038060448	0.001037167	0.002948365
FLT3	0.036414515	0.159925348	2.134813093	1.08E-25	4.24E-24
MADCAM1	0.252439354	0.637077494	1.335532037	2.87E-08	2.18E-07
LUM	43.62457713	116.3777784	1.415602559	2.93E-19	6.64E-18
KCNE1B	0.008207918	0.13377836	4.026684657	1.10E-06	6.50E-06
RUFY4	0.058086571	0.124422491	1.098970723	4.25E-10	4.05E-09
INHBA	2.882908127	6.01415765	1.060837824	7.65E-12	8.73E-11
ADA2	1.781767166	6.204149003	1.799924512	3.57E-37	4.50E-35
TRAV8-2	0.077922424	0.293406504	1.912790393	2.56E-20	6.34E-19
CCL19	0.924228142	6.614725271	2.839360314	3.89E-27	1.75E-25
AC129507.1	0.050521903	0.116730309	1.208198306	1.22E-09	1.11E-08
REG1A	203.817757	425.1824366	1.060802256	1.36E-06	7.87E-06
AOX1	0.245641863	0.629884294	1.358530387	2.22E-15	3.52E-14
ARHGAP9	0.514896626	1.879465257	1.867967525	7.87E-45	2.98E-42
DTNB-AS1	0.119146016	0.556264568	2.223040508	3.26E-15	5.09E-14
EVI2B	1.209665787	4.795956932	1.987210197	1.80E-37	2.40E-35
MRGPRF	1.782344821	4.070463735	1.19141669	2.92E-20	7.19E-19
C15orf54	0.009326121	0.01976193	1.083374817	4.20E-05	0.000176266
SAMD9L	1.284339591	3.382654128	1.397128957	1.02E-20	2.63E-19
TRBV27	0.036890528	0.147862444	2.002933316	2.92E-11	3.16E-10
DNASE1L3	0.259006337	1.292740258	2.319373129	1.33E-19	3.10E-18
CCNA1	0.014694697	0.0497739	1.760093796	1.07E-06	6.33E-06
CERCAM	3.300056528	7.383248972	1.161765072	2.69E-18	5.50E-17
CDH20	0.005089507	0.015292558	1.587231824	6.28E-07	3.90E-06
TLR6	0.138407284	0.343131548	1.309841903	1.42E-22	4.22E-21
PTPN7	1.239791069	2.718218743	1.132564542	2.00E-29	1.11E-27
LIFR	0.119846276	0.287533839	1.262546668	1.33E-15	2.14E-14
MSN	15.34611689	31.38540297	1.032220083	2.59E-23	8.30E-22
KCNA3	0.050021196	0.297869891	2.57407083	8.89E-34	7.82E-32
AL121890.2	0.073020548	0.030924698	-1.239542986	3.93E-07	2.53E-06
IGHV4-28	1.524573725	12.09013621	2.987352676	3.02E-28	1.50E-26
PMP22	9.411404955	19.21304154	1.029603911	1.62E-22	4.77E-21
P2RY6	0.507337607	1.32729073	1.387466403	1.07E-30	6.96E-29
NHSL2	0.055801638	0.169749841	1.605030845	1.94E-13	2.58E-12
AC069360.1	0.018458944	0.054357311	1.558154061	2.36E-08	1.82E-07
CCDC80	1.14486131	4.604453613	2.00785713	9.89E-22	2.74E-20
AC145098.1	0.294431407	0.83906034	1.510842992	4.70E-22	1.34E-20
AC015819.1	0.091981154	0.228264647	1.311297225	1.09E-11	1.23E-10
IQSEC3	0.072231761	0.171462308	1.247186217	6.95E-14	9.61E-13
COLEC12	0.261135892	1.119292928	2.099714982	6.81E-30	3.93E-28
CD84	0.234177473	1.19513417	2.351498384	1.45E-40	2.80E-38
XRCC6P5	0.019428009	0.042104484	1.115835813	0.028199882	0.049903991
A2M	23.43592292	51.16782305	1.126515245	3.48E-23	1.10E-21
UBE2QL1	0.132638211	0.292962192	1.143218032	3.50E-15	5.43E-14
TRIM72	0.289787428	0.768372612	1.406811089	0.013823463	0.027205751
KCNE4	0.728291678	1.517355861	1.058971212	5.53E-13	7.06E-12
IGLV5-48	0.063442485	0.680243005	3.422529034	3.76E-22	1.08E-20
PCOLCE	6.867828563	15.29125868	1.154781233	1.77E-20	4.46E-19
EVC	0.422647861	1.184556202	1.486818597	4.36E-21	1.16E-19
LINC00989	0.013278204	0.027765512	1.064233947	0.002718267	0.006767395
CLC	0.350737682	3.921996716	3.483123987	7.63E-26	3.02E-24
LINC00519	0.061766752	0.174917469	1.501772017	2.62E-14	3.78E-13
RNF144A-AS1	0.054882488	0.131560313	1.261306563	2.33E-17	4.40E-16
HOXD1	0.173229532	0.352897439	1.026564064	2.74E-09	2.38E-08
TRBV13	0.039690819	0.209725474	2.401624872	3.90E-12	4.58E-11
ATP6V1E1P1	0.063716337	0.153615776	1.269591141	0.001729907	0.004579538
TMEM26-AS1	0.023235586	0.056532719	1.282750069	4.85E-06	2.50E-05
P2RY12	0.045981412	0.183341197	1.995408337	3.58E-19	8.05E-18
CLEC17A	0.023160933	0.161478581	2.801577528	4.59E-23	1.43E-21
MRC2	4.790584838	10.53639013	1.137106973	4.77E-16	8.00E-15
TRAV18	0.034236403	0.080824535	1.239262154	0.000317304	0.001043477
FMNL1	0.961447032	2.886350102	1.585967019	1.44E-41	3.05E-39
FAP	0.904713633	2.343696277	1.373252504	2.93E-17	5.48E-16
RIPOR3	0.256158578	0.53115508	1.052095935	2.55E-17	4.78E-16
FBLN5	1.535988742	3.586010833	1.223212204	2.51E-22	7.28E-21
RAB7B	0.418526754	0.900859861	1.105982848	1.27E-24	4.53E-23
RELL1	1.129359013	2.291084892	1.020526738	3.74E-20	9.07E-19
ARHGEF6	0.645373768	1.93259317	1.582331123	1.16E-37	1.56E-35
CD109	0.977073109	2.120640695	1.117961782	1.04E-12	1.29E-11
PLEKHO2	3.695492554	8.466001891	1.195914144	1.37E-34	1.31E-32
CYBB	2.13949566	10.43225232	2.285708012	7.77E-44	2.53E-41
A4GALT	1.851455736	4.103943463	1.148350798	2.55E-19	5.79E-18
TRBV4-1	0.086830333	0.357897319	2.043274712	2.35E-16	4.07E-15
EHD2	6.89632375	15.25913193	1.145773483	1.02E-20	2.63E-19
TRGC1	0.026588278	0.09772251	1.877900572	3.15E-23	9.97E-22
NRP1	1.694130929	3.963343	1.226172452	2.61E-22	7.58E-21
PNOC	0.065818644	0.339139525	2.36531073	2.67E-24	9.25E-23
IGHV3-36	0.025413501	0.158684727	2.642496236	8.46E-12	9.63E-11
AC007278.1	0.021652724	0.075274813	1.79761869	1.59E-08	1.26E-07
AC024937.2	0.142113414	0.070540026	-1.010528724	7.13E-07	4.38E-06
MAL	0.1313295	0.484978501	1.884729778	6.14E-24	2.05E-22
AC132825.1	0.713471027	0.048557168	-3.877098673	0.009265653	0.019369678
CD300C	0.343990463	1.148408781	1.739195796	1.43E-37	1.92E-35
C20orf194	0.29120693	0.70390083	1.273327496	4.26E-22	1.21E-20
CNR2	0.020297372	0.079178497	1.963815751	1.44E-17	2.77E-16
PDGFRL	0.473347893	1.254925756	1.406629208	1.72E-14	2.52E-13
TRAV25	0.036570538	0.221791425	2.600449815	3.10E-20	7.57E-19
AC087311.1	0.079121617	0.198943606	1.330215715	1.12E-05	5.36E-05
NCOA4P3	0.022483594	0.053781457	1.258236189	1.08E-07	7.57E-07
AL359881.1	1.370899343	0.675111942	-1.021924003	2.99E-07	1.96E-06
DRD5	0.032521612	0.17364565	2.416675613	0.000165767	0.000588263
PIRT	0.04716036	0.111594055	1.24261353	0.000431628	0.001367451
AC068473.3	0.009468977	0.03782315	1.997989087	2.11E-14	3.08E-13
IL10RA	0.687790847	2.955030385	2.103131142	3.77E-47	2.66E-44
POSTN	14.59596448	41.36072119	1.502691797	4.63E-14	6.52E-13
TNFRSF4	1.138481967	2.879761943	1.338838115	6.19E-31	4.13E-29
MYO5A	0.390212601	0.980531909	1.329304213	4.11E-28	2.02E-26
BNC1	0.002599263	0.024507981	3.237076996	2.01E-10	1.99E-09
HHIP	0.15439226	0.323087203	1.065323176	5.60E-10	5.26E-09
PXDN	3.532691631	7.104360891	1.007937048	7.52E-14	1.03E-12
MS4A4E	0.036605136	0.087345628	1.254689424	5.62E-09	4.67E-08
CCR4	0.159873498	0.712557229	2.156075081	1.20E-35	1.30E-33
GUCY1B1	1.376705662	3.154499811	1.196191119	1.96E-24	6.85E-23
TRAV12-3	0.094777938	0.579763792	2.612842063	1.41E-31	1.03E-29
TRAV26-1	0.051045769	0.305764012	2.582555312	1.36E-28	7.00E-27
TRBV12-4	0.087412826	0.36325791	2.05507733	1.20E-18	2.55E-17
FAT3	0.013253289	0.02712114	1.033067384	7.93E-07	4.82E-06
AC107464.2	0.050244818	0.120821813	1.265834221	1.60E-08	1.26E-07
FBLN2	3.213501843	12.12975884	1.916332663	9.41E-22	2.61E-20
XRCC6P4	0.019057732	0.046622676	1.290655348	8.67E-05	0.000333824
FGR	0.652560339	2.853300492	2.128448478	1.46E-43	4.37E-41
AMZ1	0.028332427	0.071004691	1.325460153	7.38E-13	9.31E-12
FAM216B	0.010322091	0.037247495	1.85140813	3.38E-08	2.54E-07
UGT2B15	1.13030322	2.388521992	1.079408312	0.002041619	0.005286559
PTGES3P2	0.108360357	0.268327334	1.308156978	1.15E-12	1.43E-11
C4B	0.365692595	0.79965461	1.128745587	3.16E-11	3.41E-10
LINC01749	0.012877586	0.035594836	1.466805788	0.004424721	0.010315938
LINC02528	0.011141156	0.092695478	3.056600083	1.03E-12	1.28E-11
NME8	0.025132297	0.054068308	1.105240694	3.71E-13	4.80E-12
AC009159.3	0.063592598	0.132274323	1.056602274	2.79E-07	1.84E-06
ZBTB32	0.131857059	0.268465585	1.025762354	5.86E-16	9.71E-15
VSTM2A	0.014414179	0.039694978	1.461467825	0.000568131	0.001739674
C8orf34	0.00983899	0.024888958	1.338923658	3.75E-15	5.82E-14
PREX2	0.12110424	0.26017325	1.10322326	2.70E-15	4.24E-14
AP001434.1	0.029311591	0.183846314	2.648957082	1.77E-09	1.57E-08
IGKV2D-29	1.784671164	13.49753445	2.91896572	5.50E-28	2.66E-26
IL17REL	0.055730039	0.129142858	1.212440803	7.04E-07	4.34E-06
LAPTM5	11.23465769	47.22785092	2.071681721	1.23E-49	3.47E-46
AC010247.2	0.02616047	0.085526355	1.70898058	2.62E-16	4.51E-15
MACORIS	0.084349151	0.194179784	1.202947561	2.41E-08	1.85E-07
SCARA5	0.279588069	1.064091853	1.928247991	1.97E-17	3.73E-16
AC245884.12	0.390168597	1.8094906	2.21341404	1.02E-13	1.39E-12
PIK3R5	0.219154354	0.917903537	2.066395207	5.28E-45	2.12E-42
ATP8B4	0.102570687	0.228426331	1.155110464	1.56E-25	5.99E-24
UMODL1	0.35711287	0.171888587	-1.054906371	3.73E-07	2.42E-06
PRR16	0.508497502	1.341951827	1.400020292	4.02E-29	2.19E-27
CCL23	0.185603076	0.500894034	1.432284808	5.76E-16	9.55E-15
CDH5	2.589555786	5.237022564	1.016042183	2.51E-20	6.21E-19
TRBJ2-1	0.412908909	1.517652288	1.877945839	9.19E-15	1.38E-13
NRG3	0.006689761	0.016371772	1.291183972	0.000122393	0.000451207
VMO1	1.02438245	2.6060893	1.347132078	4.40E-21	1.17E-19
SFTPB	0.151551845	0.464013882	1.614356555	0.005380843	0.012162212
LAT2	1.104939587	2.273954504	1.041235898	5.64E-29	3.02E-27
TRBV29-1	0.219270119	0.846661638	1.949076301	1.01E-23	3.33E-22
HPGDS	0.153960733	0.429777497	1.481027501	5.84E-20	1.39E-18
TLR8	0.077199787	0.695188134	3.170734679	2.07E-46	1.17E-43
AC027288.2	0.177676962	0.086851059	-1.032641281	4.54E-08	3.36E-07
AC009119.1	0.03546882	0.080134624	1.175874382	1.20E-11	1.35E-10
IGKC	107.9546778	608.4731166	2.494767765	1.11E-28	5.73E-27
LINC01050	0.084322628	0.241013054	1.515119552	4.63E-11	4.90E-10
AL355922.4	0.433666517	0.200690682	-1.111612426	0.000100773	0.00038098
HBA1	0.39755881	1.069284109	1.427405032	7.63E-06	3.80E-05
SCN9A	0.071210811	0.183105213	1.362504675	2.16E-13	2.86E-12
AL583785.1	0.120472165	0.462571142	1.940975417	1.11E-10	1.13E-09
RAB1C	0.209885337	0.433779573	1.04736074	1.94E-06	1.10E-05
AC053503.3	0.486943409	1.761119432	1.854666727	3.22E-07	2.11E-06
TIGIT	0.173976401	0.820716352	2.237992074	8.12E-39	1.25E-36
TMTC1	0.232244932	0.516598076	1.153395156	7.78E-21	2.02E-19
TSPAN11	0.610964449	1.665559168	1.446846266	1.31E-25	5.07E-24
LINC00211	0.004750211	0.015800157	1.733875386	2.56E-07	1.70E-06
LINC02863	0.042928553	0.086061551	1.00343129	1.72E-07	1.18E-06
MCEMP1	0.189747874	1.030954589	2.441825164	8.61E-23	2.63E-21
CD4	2.386149529	9.620701739	2.011457676	1.94E-48	3.07E-45
GDNF-AS1	0.009998394	0.026365555	1.398886019	0.000109784	0.000410395
ICOS	0.174669818	0.766322926	2.133322127	1.42E-39	2.38E-37
TRDV1	0.045449139	0.507784845	3.481892453	3.52E-21	9.46E-20
LYL1	0.552179497	1.2095099	1.131213352	4.33E-30	2.56E-28
TREM2	1.912483589	7.306629889	1.933758763	1.25E-26	5.34E-25
AC245041.2	0.037864344	0.099544864	1.394506945	0.000333927	0.001091063
TCAP	1.428556734	0.381680758	-1.904119971	0.002576975	0.006459663
CD38	0.214166217	0.979162009	2.192816658	3.64E-38	5.31E-36
IGLV2-14	21.63888595	156.3093605	2.852706045	2.86E-30	1.75E-28
MYL6P2	0.202626102	0.554963177	1.453572017	8.78E-07	5.28E-06
CYSLTR1	0.090856185	0.337905905	1.894964929	1.23E-36	1.47E-34
NPY5R	0.017635246	0.042360293	1.264250865	0.000398998	0.001276037
IFITM3P9	0.192244279	0.445632835	1.212914869	1.59E-05	7.36E-05
AC004160.1	0.014160075	0.031018972	1.131321956	2.35E-06	1.30E-05
SIGLEC5	0.036424272	0.141878427	1.9616832	1.02E-24	3.66E-23
LINC01705	0.54076415	1.438050486	1.41104291	5.80E-11	6.08E-10
SYT12	0.058558689	0.119205775	1.025498963	9.15E-05	0.000349649
KIR3DX1	0.003332801	0.011381841	1.771926976	2.73E-05	0.00011995
WNT9B	0.008966872	0.023863944	1.412155799	2.22E-07	1.49E-06
METTL24	0.088668651	0.182147707	1.038612801	9.41E-12	1.07E-10
MSNP1	0.043316325	0.14943599	1.786544893	3.49E-12	4.13E-11
CD93	3.877055926	8.628260413	1.154108174	1.51E-21	4.13E-20
ITGAD	0.028884518	0.083152386	1.525461235	1.28E-07	8.89E-07
IGKV1D-33	0.03386837	0.317038637	3.226648208	5.13E-12	5.96E-11
DAZL	0.00587782	0.031401982	2.417502532	2.93E-12	3.49E-11
IGLVI-63	0.014919585	0.254229911	4.0908545	6.97E-14	9.64E-13
ZBED2	0.190413081	0.65086798	1.773232352	4.28E-24	1.45E-22
SETBP1	0.25084009	0.503487633	1.005188399	6.04E-13	7.68E-12
P2RY10	0.135782568	0.812981591	2.581924412	6.51E-42	1.53E-39
ANGPTL2	5.795587205	15.55529741	1.424379232	3.45E-23	1.09E-21
AC041040.1	0.011175401	0.029682929	1.409306847	4.05E-07	2.60E-06
ABCB5	0.004463194	0.016807794	1.912982067	0.001077979	0.003049602
AC103563.3	0.190137021	1.692616743	3.154143972	2.69E-23	8.58E-22
AJ011932.1	0.047814013	0.097825989	1.032784286	0.000616941	0.00187217
CCDC8	0.578522672	1.257988347	1.120673154	1.21E-11	1.36E-10
P2RY8	0.412071171	1.176752154	1.513845056	4.27E-31	2.94E-29
IQCA1	0.047053427	0.104322621	1.148680317	4.07E-09	3.45E-08
IL27	0.084754697	0.178170662	1.071894566	5.79E-14	8.09E-13
AL359955.1	0.017809108	0.008785035	-1.01949526	0.000123579	0.000454588
ELMOD1	0.008834465	0.024745244	1.485936567	1.74E-06	9.93E-06
SYNGR1	0.253148131	0.546559988	1.110398015	4.31E-12	5.04E-11
LINC01127	0.027407035	0.059743922	1.124245706	6.29E-09	5.20E-08
CXCL11	3.533980487	12.03882303	1.768328375	2.86E-13	3.74E-12
KRT1	0.028209038	0.138694667	2.297682932	9.82E-12	1.11E-10
AC004224.1	0.212850203	0.447371909	1.071636205	0.001179466	0.003296237
IGHV1OR16-1	0.03702272	0.302350557	3.029739424	1.88E-15	2.98E-14
MMP9	8.730769526	30.73627458	1.815761589	1.42E-22	4.22E-21
SLC34A2	0.048297385	0.325841234	2.754152187	0.004766566	0.010978435
FIGN	0.034500032	0.072947446	1.080259772	2.21E-13	2.93E-12
HSF5	0.005028972	0.034832185	2.792085695	1.85E-06	1.05E-05
SLC25A3P2	0.052402343	0.112754106	1.105476743	0.001093471	0.00308689
GIMAP7	1.679997494	4.940106453	1.55608305	6.66E-35	6.49E-33
TAFA1	0.045799963	0.168031543	1.875313761	1.51E-18	3.18E-17
WARS1	18.08341996	42.26712905	1.224868574	2.69E-24	9.29E-23
FABP4	0.899530404	5.770160027	2.68136738	9.19E-13	1.15E-11
CYP26B1	0.276385197	0.667035902	1.271084064	6.30E-18	1.25E-16
F13A1	0.973423312	3.756157054	1.948118157	6.00E-22	1.69E-20
CASS4	0.108930025	0.411643219	1.917992797	1.05E-41	2.34E-39
IGKV5-2	0.812277389	3.608459756	2.151338774	5.32E-21	1.41E-19
CASP12	0.028309268	0.056952657	1.008488679	1.28E-06	7.47E-06
SIRPAP1	0.019420798	0.050309803	1.373237037	2.40E-08	1.84E-07
AC011899.2	0.135752572	0.36377594	1.422070591	2.45E-28	1.23E-26
AC079209.1	0.040779401	0.090308358	1.147018938	3.50E-11	3.76E-10
AC007998.3	0.111156354	0.262953714	1.242218455	6.02E-15	9.18E-14
TRAV13-1	0.178195243	0.894671943	2.32789995	4.05E-31	2.82E-29
TNFSF18	0.081805966	0.239183593	1.547840458	6.18E-15	9.41E-14
SLFN11	1.118746287	2.590758159	1.211491456	2.27E-26	9.46E-25
AC004988.1	0.040529109	0.137672779	1.764212967	1.26E-14	1.87E-13
HSD17B14	1.229373446	2.464426015	1.003328441	2.39E-20	5.94E-19
SLITRK4	0.014194743	0.058437871	2.04154689	2.74E-10	2.68E-09
GIMAP8	0.668959103	1.905855088	1.51044851	3.59E-34	3.29E-32
CXCR1	0.126585103	0.724098285	2.5160779	2.40E-26	9.91E-25
TNC	5.231559174	16.91867752	1.693303916	1.80E-17	3.44E-16
LINC01871	0.984246196	3.197634948	1.699914109	1.30E-22	3.87E-21
OAZ1P1	0.049594022	0.126219907	1.34770132	0.010327197	0.021228128
GFRA2	0.042568394	0.149872687	1.815882936	8.47E-24	2.80E-22
GPR65	0.206292641	0.748800308	1.859888672	1.16E-39	1.99E-37
NPFFR2	0.014004566	0.039585608	1.499078704	1.39E-07	9.63E-07
AL035409.1	0.036506233	0.094761105	1.376152208	3.27E-07	2.13E-06
AL445471.1	0.050324433	0.101780428	1.016129251	1.32E-08	1.05E-07
MAF	1.200298711	3.222090622	1.424603586	7.76E-33	6.23E-31
LILRA6	0.103571376	0.399098832	1.946120717	4.70E-31	3.21E-29
AC103563.1	0.112572309	0.977446234	3.118165356	6.63E-11	6.91E-10
VASN	2.554599193	5.220429939	1.031071672	7.84E-21	2.03E-19
DOCK10	0.277020386	0.883789928	1.673711341	2.76E-38	4.13E-36
TRAV35	0.042446286	0.188847391	2.153510618	1.02E-13	1.38E-12
HK3	0.435767857	2.289565471	2.39344213	3.65E-39	5.67E-37
WNT5A-AS1	0.262644816	0.748454626	1.510801748	2.54E-19	5.78E-18
SLAMF8	1.010781917	4.882978022	2.272289525	1.96E-46	1.17E-43
LPAR4	0.021779529	0.0546656	1.327660496	1.56E-12	1.91E-11
TRBJ2-3	0.403055081	2.311842971	2.519994493	1.19E-22	3.57E-21
KCNB2	0.013111561	0.027510184	1.069126286	0.011284725	0.022919414
AC142381.1	0.149992805	1.080598825	2.848865814	3.88E-20	9.39E-19
TCEAL7	0.593131243	1.288679188	1.119469883	7.74E-17	1.40E-15
PDLIM1P4	0.027059855	0.073456355	1.440733199	1.18E-08	9.40E-08
AC140479.1	0.062012347	0.023628724	-1.392013781	3.65E-09	3.12E-08
LRRC8C	0.357434767	0.774092819	1.114826595	1.65E-24	5.83E-23
INMT	0.925960926	1.869720329	1.013799268	4.20E-16	7.08E-15
MLC1	0.047870758	0.107837376	1.171640747	1.09E-10	1.11E-09
ASPN	3.943092452	8.735273817	1.14752539	2.50E-09	2.18E-08
AC034238.2	0.003466517	0.01508062	2.12113683	1.11E-08	8.86E-08
VNN3	0.045697898	0.133452656	1.546128307	2.94E-17	5.49E-16
FAM163A	0.075096169	0.164012491	1.126994478	1.16E-10	1.18E-09
CD79A	1.530916555	8.300722867	2.43884133	1.59E-26	6.74E-25
TRAV10	0.03865366	0.167615733	2.116480645	3.58E-13	4.64E-12
FHL5	0.21157879	0.442951743	1.065954527	1.83E-12	2.23E-11
IGKV1D-17	0.319475644	1.719427048	2.428150055	1.65E-15	2.64E-14
SERPINA9	0.011741867	0.08317612	2.824507565	1.06E-06	6.25E-06
ITGA5	5.644226107	12.3622366	1.131092094	2.91E-17	5.44E-16
BNIP3P4	0.106369283	0.039767346	-1.419425401	2.73E-08	2.09E-07
HLA-DRB9	0.113884288	0.520967736	2.193625303	1.54E-15	2.47E-14
LINC02610	0.037911563	0.076954263	1.021363313	1.90E-08	1.48E-07
TM6SF1	0.1524983	0.542838985	1.831731171	2.74E-35	2.83E-33
LAYN	0.819035354	1.929734559	1.236404781	1.20E-25	4.67E-24
LILRA2	0.055525726	0.263803536	2.248235646	4.12E-38	5.93E-36
SECTM1	3.972560321	11.32673665	1.511591235	9.33E-20	2.20E-18
SYT5	0.048590952	0.100350072	1.04628206	3.24E-05	0.000139811
CD1E	0.131166409	0.413921655	1.657959424	1.09E-19	2.54E-18
ADGRA2	2.484453058	5.134450117	1.047281493	2.81E-18	5.75E-17
NKAIN4	0.110792451	0.226319868	1.030503664	4.96E-06	2.55E-05
COL6A3	11.86631081	30.17242345	1.346359103	6.27E-17	1.14E-15
LINC02642	0.02092138	0.054967615	1.39360384	3.01E-08	2.28E-07
GRIN2A	0.005131933	0.016637197	1.696838279	2.92E-06	1.58E-05
TRAV39	0.09063948	0.230282572	1.345193741	4.21E-10	4.01E-09
SPATC1	0.048558468	0.126118061	1.376980069	2.44E-13	3.21E-12
PLAAT4	12.73609293	38.11003669	1.581248229	3.58E-21	9.62E-20
CLEC10A	0.249012527	1.535697778	2.624604097	1.84E-40	3.48E-38
TUBB4A	0.060354751	0.162602164	1.429807219	7.14E-07	4.39E-06
HS3ST3A1	0.192664258	0.533359096	1.469018234	1.81E-21	4.94E-20
ARF4P1	0.12845813	0.402448178	1.64750483	2.96E-07	1.95E-06
TRAV5	0.062265283	0.263296946	2.080190879	4.33E-14	6.13E-13
C3orf80	0.413667633	0.953713925	1.205084503	1.83E-17	3.48E-16
WNT10B	0.192701209	0.388562675	1.011781701	3.67E-05	0.00015659
ATP2B2	0.00524583	0.015554157	1.568057185	0.002410377	0.006098733
ST3GAL6	0.173750832	0.397776678	1.194938808	4.06E-23	1.27E-21
KRT14	0.066098108	2.882472065	5.446553849	0.001168453	0.00326798
AP001889.1	0.087014071	0.196142822	1.172583912	0.00014505	0.000523167
FCRL1	0.025416538	0.179585649	2.820832644	1.64E-16	2.87E-15
CA6	0.173079878	0.080532332	-1.103797994	0.01946332	0.036483829
SGCD	0.38425846	0.795384785	1.049575942	6.60E-13	8.36E-12
EIF3LP1	0.064015757	0.128100027	1.000771809	2.19E-05	9.83E-05
Z95327.2	0.018570388	0.040493701	1.124693574	0.000116582	0.000432805
PRSS56	7.77187243	0.609614822	-3.672292335	0.006233183	0.013790779
IGLV3-13	0.053812659	0.601165229	3.481744058	2.97E-15	4.66E-14
CYP8B1	0.006437525	0.016138267	1.32590772	0.000127083	0.000465988
CD28	0.14541108	0.528365034	1.861397794	7.08E-36	8.01E-34
SLIT3	0.429571315	1.213869603	1.498643888	2.91E-14	4.18E-13
LINC00891	0.003134077	0.008638162	1.462683674	7.05E-07	4.34E-06
WNT7A	0.034431864	0.0730194	1.084535523	0.011950711	0.02408291
PIK3CD-AS1	0.00433126	0.022490189	2.376437097	3.28E-09	2.82E-08
ASTN1	0.004271928	0.026268027	2.620348439	8.83E-08	6.28E-07
TTC24	0.017016074	0.079992964	2.232974921	3.17E-13	4.13E-12
MMP8	0.050224615	0.185100219	1.881840094	2.97E-10	2.89E-09
IGLV3-32	0.046019437	0.568020914	3.625628817	1.28E-14	1.91E-13
ACTN3	0.010430199	0.026638057	1.352722169	1.34E-05	6.33E-05
CPA3	1.13439291	5.679369469	2.323810348	1.15E-30	7.44E-29
SMTNL1	0.100679366	0.225915871	1.166017591	7.66E-08	5.50E-07
HTR3A	0.064351525	0.131929859	1.035724862	1.51E-06	8.69E-06
APOC1P1	0.024810027	0.094357295	1.927210744	6.73E-13	8.52E-12
TMEM119	2.667636102	7.084356293	1.409074893	5.33E-26	2.13E-24
HLA-DRB1	58.2579024	262.7244734	2.173024935	1.25E-41	2.74E-39
CX3CR1	0.152012286	0.331253411	1.123747376	2.72E-17	5.10E-16
PCED1B-AS1	0.319735775	1.186184917	1.891376852	1.29E-44	4.82E-42
CXCL5	6.296560213	14.97459838	1.249881501	2.10E-09	1.85E-08
RNF165	0.014784774	0.043833338	1.567916347	1.54E-08	1.22E-07
NNMT	6.048314813	16.16805124	1.418540661	2.15E-22	6.30E-21
ZNF385A	2.849395517	5.71145041	1.003201269	3.52E-17	6.53E-16
CHST11	0.973399673	2.721756015	1.483433551	1.34E-32	1.04E-30
FFAR3	0.01310212	0.046062527	1.813793296	3.42E-13	4.45E-12
CCDC88A	0.361430423	0.760727389	1.0736616	1.79E-16	3.13E-15
LY6H	0.125877319	0.318647203	1.339941634	4.03E-10	3.86E-09
MSC-AS1	0.165860302	0.406015317	1.291565529	1.88E-22	5.53E-21
LINC01993	0.011973113	0.034543266	1.528606216	7.83E-06	3.89E-05
HLA-DQA2	2.152565759	9.023105439	2.067566733	1.20E-16	2.12E-15
ANK1	0.089332656	0.242315542	1.439627389	5.25E-19	1.17E-17
AC111182.1	0.009270273	0.020324625	1.13254499	0.008217949	0.017496968
TEPP	0.006710619	0.01560762	1.2177328	6.42E-05	0.000255901
TRIM55	0.006446517	0.014864579	1.205286841	4.63E-06	2.40E-05
KCNJ8	0.965880646	1.998996436	1.049359068	4.07E-18	8.22E-17
RAB33A	0.236530301	0.653661771	1.466519312	1.95E-35	2.05E-33
GDF6	0.038083347	0.117712653	1.628037231	6.00E-11	6.28E-10
C1QC	18.38029469	86.61978438	2.236536684	3.68E-47	2.66E-44
AP000902.1	0.277881199	0.711137178	1.355659653	0.002422638	0.006124253
IL21R-AS1	0.007626331	0.021094306	1.467792645	5.54E-05	0.000224907
CACNG7	0.007244436	0.053891283	2.895106596	1.79E-05	8.18E-05
TRDC	0.418122993	1.050837798	1.329540713	4.87E-16	8.15E-15
ARRDC5	0.030399896	0.087476765	1.52483347	4.45E-13	5.73E-12
HVCN1	0.443649438	1.041516778	1.231194033	1.68E-31	1.20E-29
HCAR3	0.056507026	0.544997157	3.269746526	8.15E-25	2.96E-23
LILRB4	0.4534702	2.539170067	2.485277375	1.45E-43	4.37E-41
AL592164.1	0.005566065	0.018459404	1.729626394	2.06E-06	1.15E-05
CXorf21	0.229344317	0.84903602	1.888310601	5.07E-35	5.10E-33
TRPC3	0.030840761	0.062658592	1.022674002	8.59E-14	1.18E-12
LCN1P1	0.259120851	0.111525578	-1.216250484	5.58E-09	4.64E-08
PLA2G2D	0.086776522	1.25873796	3.85852941	3.46E-35	3.53E-33
PLD4	0.107073791	0.303591247	1.503524805	5.11E-24	1.72E-22
NSG2	0.045705308	0.124130744	1.441426857	8.05E-06	3.99E-05
IGLV2-8	6.171304885	30.6249265	2.311058906	1.28E-24	4.57E-23
RFTN1	2.897792262	6.276138919	1.114923112	3.24E-27	1.46E-25
CYRIA	0.350325633	1.178199535	1.749815431	1.82E-36	2.16E-34
LINC01678	0.027552572	0.068067388	1.304776779	0.000330007	0.001080624
CALHM6	0.922398847	5.162273326	2.484543916	2.55E-42	6.53E-40
PIK3CG	0.139768942	0.644895548	2.206021696	1.55E-40	2.97E-38
KCNIP1	0.009899232	0.039711183	2.004156778	2.05E-11	2.25E-10
KLRB1	0.654188178	2.109667439	1.689238003	4.14E-29	2.24E-27
MXRA5	4.601594864	11.91788492	1.372922346	5.80E-15	8.87E-14
INSL5	0.214209634	0.812205093	1.922820707	0.004953694	0.011354922
AC112656.1	0.020451447	0.047799934	1.224805715	0.000553586	0.001700478
GAS1	0.837584721	2.947809297	1.815336164	9.21E-17	1.65E-15
PENK	0.072789514	0.180760528	1.312277138	0.000234769	0.000800084
LGMNP1	0.317684637	0.689218335	1.117365755	7.44E-11	7.71E-10
IGLJ1	0.119044821	0.521130099	2.130138732	5.00E-10	4.72E-09
PLXNA4	0.127445668	0.261189815	1.035216305	4.34E-09	3.66E-08
LINC01506	0.06331693	0.218111766	1.784404393	7.28E-13	9.18E-12
LRRC38	0.014896946	0.035720438	1.261733155	0.000117867	0.000437256
HS3ST4	0.12442505	0.284483197	1.193066467	0.012839648	0.025599503
TEX19	0.177104376	0.077251674	-1.196961753	0.024822617	0.0447524
CD274	0.370340754	1.405494584	1.924152668	3.61E-33	2.96E-31
TMEM59L	0.100280475	0.234353595	1.224646191	1.02E-05	4.94E-05
TCF3P1	0.017625654	0.038508285	1.127492081	0.000244891	0.000829891
AL137186.1	0.018393839	0.066240074	1.848481667	3.13E-08	2.37E-07
LINC01140	0.019183013	0.059804691	1.640429354	1.50E-21	4.11E-20
AC008105.3	0.140768509	0.421380071	1.581797459	6.47E-24	2.16E-22
GPR68	1.037856312	2.938179072	1.501315605	2.25E-28	1.14E-26
IGLV1-36	0.74087053	9.159574555	3.627987236	1.25E-26	5.35E-25
GAS1RR	0.012278327	0.028936826	1.236792726	2.35E-06	1.30E-05
AC078850.1	0.018801763	0.057630369	1.615961303	7.56E-07	4.62E-06
CPED1	0.600429165	1.234655355	1.04004242	3.30E-16	5.62E-15
IGLV9-49	0.973737994	8.925674868	3.196355714	9.73E-25	3.50E-23
PAPPA2	0.015845907	0.060200659	1.925669019	4.28E-10	4.07E-09
FLI1	0.420771548	1.226291237	1.54319259	2.54E-40	4.66E-38
IGLL1	0.043107901	0.262688728	2.607330073	2.17E-18	4.48E-17
CCT7P1	0.045103921	0.10951701	1.279830182	0.000119392	0.000442073
HDC	0.095016559	0.364065928	1.937948865	1.82E-24	6.41E-23
ADAM23	0.146335886	0.392139084	1.422081836	6.60E-19	1.45E-17
LRRC15	1.117625023	3.212064894	1.523064813	6.60E-14	9.14E-13
KIR3DL1	0.003347234	0.029305999	3.13015466	3.89E-09	3.31E-08
PGK1P2	0.256463228	0.569001941	1.149681592	9.29E-06	4.53E-05
HHIPL1	0.233519445	0.468752646	1.005284146	3.21E-13	4.18E-12
TMEM273	0.373458566	1.540611613	2.04448311	1.45E-48	2.45E-45
ZIK1	0.077036435	0.182983377	1.248099741	4.32E-26	1.74E-24
SLITRK3	0.0200853	0.051010004	1.344640193	0.001486412	0.004019594
CMTM5	0.00662917	0.020802707	1.649871083	1.80E-05	8.24E-05
IGHE	0.060719026	0.279286621	2.201525914	5.53E-12	6.41E-11
MEDAG	0.753496818	2.194370139	1.542133571	3.57E-16	6.06E-15
ALPK2	0.069627217	0.200383396	1.525039715	3.99E-20	9.62E-19
LRRN3	0.083676315	0.180465193	1.108829382	1.75E-12	2.13E-11
NCF1B	0.081127815	0.449005515	2.46846462	5.07E-40	8.93E-38
ZFP57	0.036237895	0.096083632	1.406791511	0.02137417	0.039478432
KIR2DL3	0.003946665	0.029387989	2.896520843	3.27E-10	3.18E-09
XRCC6P1	0.044103224	0.091350692	1.050531526	0.000936616	0.002704628
GPR84	0.18288781	0.905138578	2.307179772	4.06E-41	8.29E-39
APOL3	1.537538213	4.38501316	1.511958906	2.87E-27	1.30E-25
XKR4	0.003498052	0.011132156	1.670109411	1.44E-07	9.97E-07
CSF3	0.83739019	1.702828815	1.023961487	3.18E-05	0.000137602
PLA2G7	1.606105779	5.138007966	1.677642215	2.51E-33	2.11E-31
CHRND	0.158106868	0.028716542	-2.460946103	0.003633157	0.008686197
ADAP2	1.027252654	2.067781118	1.009292421	3.92E-28	1.93E-26
IGHV3-11	6.096248686	39.47113129	2.694804208	1.27E-27	5.98E-26
IGHV3-66	0.933975636	8.396827727	3.168387568	4.51E-29	2.43E-27
IGHV3-42	0.083708486	0.759448708	3.18150674	5.48E-20	1.31E-18
EMX2OS	0.019447825	0.093516383	2.265610317	8.71E-06	4.28E-05
ZFHX4-AS1	0.020487129	0.046598361	1.185561387	1.39E-06	8.06E-06
AC092839.2	0.067699279	0.032974492	-1.037790044	4.65E-05	0.000193085
AC106882.1	0.012115314	0.046037603	1.925980969	7.55E-10	6.98E-09
HS3ST3B1	0.312351549	0.723612059	1.212045768	2.49E-30	1.53E-28
AC027559.1	0.06547669	0.144475355	1.141770121	1.14E-08	9.14E-08
FCN1	0.107588127	0.811915854	2.91581134	8.22E-37	9.97E-35
NCR1	0.023241622	0.108592813	2.224145963	2.40E-17	4.53E-16
LINC01828	0.003124629	0.007781847	1.316427915	0.000185238	0.000648784
LINC00528	0.057173847	0.154129348	1.430714324	1.61E-20	4.06E-19
CCR8	0.103959971	0.442627886	2.090066204	1.39E-28	7.11E-27
IGLV3-1	6.066969428	49.79883417	3.037064022	1.81E-27	8.40E-26
SUB1P1	0.274151119	0.570150861	1.056372343	0.002111985	0.005444843
FSCN1P1	0.023189707	0.087090035	1.909023082	5.85E-06	2.96E-05
MTHFD2P7	0.022826647	0.068055893	1.576001165	4.26E-05	0.000178709
ANK2	0.10712759	0.283153882	1.40225622	3.00E-17	5.59E-16
AC243962.1	0.0152802	0.061102861	1.999576488	1.87E-07	1.27E-06
INSM1	0.266567074	1.067937199	2.002256313	2.31E-06	1.28E-05
RCVRN	0.018814092	0.040837767	1.118090343	0.000156496	0.000559436
PZP	0.007294932	0.018563612	1.347510967	3.56E-08	2.67E-07
TRAV8-6	0.099104297	0.437398628	2.141929186	9.76E-24	3.22E-22
RPS26P45	0.09099746	0.042894357	-1.085038423	2.95E-07	1.94E-06
AC023510.2	0.037955677	0.085214511	1.166783437	4.99E-05	0.000205678
ANXA2P3	0.173619387	0.356670259	1.038662867	2.25E-05	0.000100491
AP003548.1	0.016935305	0.034645451	1.032632017	0.00240926	0.006097123
SAMSN1	0.525845896	2.273462821	2.11217944	1.42E-44	5.16E-42
SPN	0.514283954	1.45655452	1.501922658	8.34E-33	6.65E-31
LY9	0.039531968	0.217115319	2.457369845	5.38E-39	8.32E-37
FPR3	1.37661275	6.901602692	2.325808647	3.46E-42	8.68E-40
BATF3	0.362217108	0.901256952	1.315083793	4.63E-31	3.17E-29
PI15	0.223284695	0.479866594	1.103749022	9.84E-09	7.95E-08
LINC02446	0.069843358	0.589128798	3.076388238	3.01E-20	7.37E-19
SYT15	0.005988241	0.016955353	1.50153671	1.02E-09	9.30E-09
FEZ1	0.433979571	0.908379573	1.065668134	6.84E-23	2.10E-21
AC036164.1	0.138232112	0.326683123	1.24079913	9.86E-05	0.000373799
FTH1P22	0.113456367	0.349856005	1.624623685	4.52E-18	9.07E-17
TNNT3	0.014446854	0.057070106	1.981979941	2.39E-05	0.000106391
GOLGA8VP	0.010595176	0.024006525	1.180018972	0.000478865	0.001498745
VAT1L	0.309908427	0.629578421	1.022544107	4.60E-14	6.48E-13
KRT18P33	0.147529828	0.344967718	1.225454689	0.00159105	0.004264054
IGLV2-28	0.529394749	2.389392839	2.174228276	2.34E-18	4.83E-17
SYNC	0.240819565	0.638851337	1.407527647	9.18E-17	1.64E-15
UGT1A9	0.027978743	0.012392535	-1.17485987	8.88E-05	0.000340625
MDGA1	0.07770425	0.264658062	1.768064181	5.11E-25	1.88E-23
NCF1	0.154414682	0.806469269	2.384809623	1.64E-45	7.42E-43
NLRP1	0.438205871	1.050542372	1.261453634	4.46E-20	1.07E-18
AC110995.1	0.028596509	0.108156234	1.919205884	7.23E-13	9.14E-12
ADAMTSL3	0.129825576	0.275914959	1.087649052	3.03E-11	3.28E-10
IGHV3-41	0.228844324	1.762260729	2.944988977	3.90E-24	1.33E-22
PRDX2P1	0.089623783	0.230110766	1.360374949	0.005402778	0.01220223
UBASH3B	0.360344272	1.027230936	1.511312737	2.17E-30	1.34E-28
IL21-AS1	0.002131927	0.016268785	2.931876579	2.02E-12	2.45E-11
AC124067.3	0.729162402	0.320682427	-1.185094876	1.69E-14	2.48E-13
NLRP3P1	0.034516257	0.013565055	-1.347381144	5.91E-05	0.000238201
SLC18A2	0.090533416	0.189680294	1.067047516	2.40E-16	4.14E-15
TRAV21	0.108466723	0.692735136	2.675051356	6.25E-29	3.34E-27
HCN4	0.005791517	0.02112252	1.866768714	0.006028608	0.013403076
JAM2	0.387361149	0.989186704	1.352563585	3.65E-20	8.86E-19
LRFN5	0.025871047	0.062482316	1.272109481	2.35E-16	4.07E-15
TMEM130	0.061457803	0.158664017	1.368306875	3.40E-11	3.66E-10
CD33	0.092298818	0.357781366	1.954694168	1.12E-41	2.46E-39
ARL4C	5.459543215	11.42750225	1.065657948	6.02E-14	8.38E-13
SLC22A16	0.013363045	0.030702571	1.200110637	3.35E-08	2.52E-07
AC005832.4	0.037741475	0.100124381	1.407570624	0.00022906	0.000782944
IGKV3D-20	1.726423167	11.92633896	2.788293211	7.69E-24	2.56E-22
CARD17	0.051615591	0.302137427	2.54932609	3.90E-18	7.90E-17
AP000894.1	0.062162529	0.181211962	1.543561092	5.06E-06	2.60E-05
ADD2	0.02099026	0.081031466	1.948762212	1.96E-13	2.61E-12
ADAMTS10	0.329424301	0.749001189	1.185021023	3.32E-17	6.17E-16
AL021920.2	0.126237147	0.053659136	-1.234240777	5.66E-05	0.000229325
COL5A1	14.1983748	29.35229685	1.047747597	2.96E-12	3.52E-11
ACTG1P19	0.069086006	0.152894613	1.146072168	0.008132099	0.017336028
RNU6-50P	0.271073404	0.130491387	-1.054728986	4.44E-06	2.30E-05
CALHM5	0.247604465	0.61962178	1.323350525	5.57E-20	1.33E-18
PTGS2	1.606261537	3.553305439	1.14545489	3.41E-11	3.66E-10
FCAR	0.039264339	0.275294335	2.809683391	8.14E-29	4.30E-27
ABCC9	0.149973839	0.364213059	1.280071788	1.79E-14	2.62E-13
TRBJ2-2	0.072148863	0.824196041	3.513938979	2.49E-17	4.69E-16
AMPH	0.09078073	0.305660387	1.751471609	2.04E-23	6.60E-22
CEACAM3	0.148403576	0.346435107	1.22305928	1.10E-18	2.36E-17
LSP1	2.249717979	7.679362488	1.77124239	4.70E-44	1.59E-41
HTR2A	0.033394965	0.098215162	1.556315163	2.62E-13	3.44E-12
CXCR6	0.420914851	1.654612391	1.974892972	6.56E-40	1.15E-37
IGHM	20.07683064	139.9541652	2.801350977	4.06E-29	2.21E-27
HSPA7	0.396791584	1.046349845	1.398911962	4.21E-13	5.44E-12
CDH11	2.097225578	4.88822824	1.220829603	1.01E-18	2.17E-17
FCER2	0.055879779	0.374713744	2.745390682	6.55E-21	1.71E-19
HLA-DRB6	3.937039267	16.24966822	2.045227255	5.76E-30	3.36E-28
PAMR1	0.739653054	1.49298088	1.013275073	6.04E-21	1.59E-19
AC110597.1	0.010459596	0.021008695	1.006159318	7.36E-05	0.000288375
TNFSF4	0.592262831	1.517554846	1.357439205	4.79E-20	1.15E-18
IGLJ3	0.365653364	7.810365567	4.416841538	1.44E-17	2.77E-16
GJD3	0.072578844	0.1857683	1.355883354	6.26E-05	0.000249966
MRGPRF-AS1	0.010385957	0.030338508	1.546516013	5.18E-06	2.66E-05
PTGER1	0.245690998	0.562814269	1.195813908	1.26E-06	7.35E-06
AC140479.2	0.381071511	0.171159812	-1.154717755	2.31E-11	2.53E-10
IGHG2	81.55967023	327.5536298	2.005803289	1.88E-20	4.69E-19
SEPTIN2P1	0.163338176	0.359620918	1.13861492	0.002284179	0.005831237
ANKRD1	0.044247054	0.10172116	1.200966504	0.000227465	0.000778438
IGKV1OR22-1	0.098602965	0.810892898	3.039808443	2.15E-19	4.91E-18
U62317.4	0.073531629	0.21045462	1.517072325	4.01E-09	3.40E-08
HLA-DQB1	5.479882641	25.06120995	2.193239168	6.38E-33	5.15E-31
CHI3L1	4.516668891	11.55630252	1.355348814	1.34E-19	3.11E-18
TNFAIP8L2	0.761288576	2.696356936	1.824496155	5.65E-48	6.04E-45
AC106881.1	0.025054022	0.052157855	1.057842305	2.06E-13	2.73E-12
MT-TF	4.397620223	10.57818983	1.266297847	0.023939424	0.043419543
IGHV3-72	3.834758927	19.08033907	2.314879019	2.23E-24	7.81E-23
DNAJC5B	0.067596613	0.314085814	2.21613592	3.17E-32	2.41E-30
UGT3A2	0.019906328	0.043849621	1.139337225	0.012896601	0.025690823
AL035665.1	0.015345901	0.032273221	1.072484226	0.00024196	0.000821498
JAML	0.348249748	1.215525573	1.803386033	7.95E-42	1.85E-39
HCAR2	0.147204905	1.261376764	3.099101617	8.78E-30	5.00E-28
TREML4	0.004678634	0.030005659	2.681075268	5.04E-09	4.21E-08
MMP19	0.822958705	2.200088401	1.418669548	6.28E-27	2.76E-25
IL1R1	2.009114608	4.99057704	1.312646775	6.11E-26	2.43E-24
BCAT1	0.383891637	1.189798294	1.631945979	4.46E-23	1.39E-21
IL2RA	0.364376537	1.819829621	2.320301418	5.96E-45	2.36E-42
LINC02195	0.190042673	0.678906023	1.836888484	3.57E-13	4.62E-12
LINC01303	0.009291429	0.03321872	1.838024127	2.51E-17	4.73E-16
C20orf197	0.010296992	0.032871956	1.674634293	1.38E-07	9.58E-07
HAMP	0.059812273	0.206279437	1.786086564	1.65E-18	3.44E-17
RIMS4	0.022417453	0.057030051	1.347099937	0.007353667	0.015886352
LINC02694	0.008754373	0.030062755	1.779901537	8.55E-10	7.87E-09
SLC6A17	0.023395817	0.06759677	1.530703679	2.25E-07	1.51E-06
AC004817.3	0.010695859	0.025516426	1.254373921	2.04E-05	9.21E-05
APBA2	0.380524161	0.788837448	1.051739981	1.01E-20	2.59E-19
IGLV3-29	0.131645484	1.107171747	3.072149095	8.48E-15	1.28E-13
Z98257.1	0.018169957	0.053102198	1.547216578	0.000102625	0.000387173
AC010247.1	0.024777072	0.087879511	1.826521163	4.24E-11	4.50E-10
LYNX1	0.265016825	0.54463945	1.039217532	3.33E-13	4.34E-12
BEX1	0.183636364	0.520945075	1.504279502	8.41E-08	6.00E-07
CCR10	0.120885579	0.327001623	1.435655644	5.73E-18	1.14E-16
DLGAP1-AS5	0.043951577	0.547516994	3.63891691	7.67E-07	4.68E-06
RAB44	0.022712495	0.070320824	1.630465783	1.58E-17	3.03E-16
AC073326.1	0.110682754	0.05437437	-1.02543176	8.18E-05	0.000316574
IGHV3OR16-11	0.088426833	0.398263352	2.171166602	2.91E-14	4.18E-13
FBLN1	5.876734247	16.76909807	1.512718531	1.22E-19	2.84E-18
EFEMP1	3.172023988	9.606691341	1.598635954	1.76E-22	5.17E-21
C10orf90	0.004759007	0.011106038	1.222611622	0.014663011	0.028598231
THSD7B	0.020621869	0.067138124	1.702957097	0.001212467	0.003376549
GAP43	0.16890036	0.443123697	1.391537074	5.33E-09	4.44E-08
HTRA4	0.072458319	0.257383892	1.828698529	8.21E-21	2.12E-19
ST8SIA4	0.343776271	1.0403029	1.597461781	6.11E-37	7.52E-35
TRG-AS1	0.074399457	0.27445421	1.88320148	2.63E-34	2.43E-32
DDR2	0.983273348	2.456053736	1.320677683	2.86E-16	4.90E-15
IGHV4-55	1.484705033	9.772328228	2.718525983	1.36E-25	5.26E-24
COL10A1	3.386092621	8.743158159	1.368533061	1.94E-10	1.92E-09
BTK	0.246816775	1.100570931	2.156739773	8.97E-44	2.88E-41
TRGV3	0.025653759	0.189747603	2.886839532	2.96E-25	1.12E-23
PDE1A	0.237869636	0.582611603	1.292363311	2.47E-20	6.12E-19
SLAMF9	0.257448533	0.550997148	1.0977608	3.56E-08	2.67E-07
C3AR1	1.156148724	5.50926446	2.252532723	9.19E-44	2.88E-41
PVALB	0.020943099	0.074708695	1.834801203	7.65E-10	7.06E-09
AL139317.2	0.380344539	0.917355236	1.27017362	0.000828664	0.002425229
CRYBA2	0.214847534	0.518207624	1.270217025	0.021810347	0.040141112
LINC01366	0.018407678	0.057689077	1.647990512	4.43E-11	4.69E-10
MMP13	0.216194876	0.996470177	2.2044943	1.00E-11	1.13E-10
RTL5	0.280982145	0.574905912	1.032847411	5.34E-16	8.89E-15
NCF1C	0.243246895	1.268611569	2.382757108	8.51E-43	2.29E-40
LRRK2-DT	0.015952601	0.052181966	1.709759613	3.44E-15	5.35E-14
AC091804.1	0.062172768	0.16324381	1.392673571	0.001972928	0.0051286
IFNG	0.073946293	0.41869761	2.501358961	4.97E-24	1.67E-22
TRAV29DV5	0.106102123	0.404305991	1.929994064	1.43E-20	3.63E-19
CNTNAP3	0.018696029	0.039594102	1.082553667	2.72E-09	2.36E-08
AC093425.1	0.240483282	0.088770448	-1.43778523	0.022926439	0.04186086
SLC35F3	0.014412383	0.042806518	1.570521589	1.59E-08	1.25E-07
IGHV1OR21-1	0.112049011	0.803595689	2.842339905	3.40E-21	9.15E-20
CMKLR1	0.40658475	1.878141661	2.207677873	1.24E-45	5.88E-43
PCSK2	0.007234963	0.059015371	3.028033203	4.62E-06	2.39E-05
AC026310.3	0.002615092	0.016315441	2.641304229	2.24E-13	2.96E-12
PLPP7	0.297644007	0.701891286	1.237659747	1.16E-23	3.80E-22
ZNF229	0.042662374	0.086374791	1.017646057	9.10E-11	9.36E-10
LINC02099	0.00839054	0.025848778	1.623260423	2.27E-13	2.99E-12
PALM	0.878076498	1.778966521	1.018620822	3.75E-10	3.61E-09
CST6	0.705642732	1.661216127	1.235229948	0.003186453	0.007763955
IGKV2D-24	0.23270658	1.984763966	3.092383537	1.95E-19	4.47E-18
CHL1-AS2	0.012223487	0.047389382	1.954908013	9.09E-07	5.45E-06
ZFPM2	0.123114737	0.284995209	1.210934202	9.25E-16	1.51E-14
RARRES2	12.53677451	28.76503849	1.198150185	5.53E-24	1.86E-22
MYL6P5	0.166076146	0.43595032	1.392318872	2.05E-06	1.15E-05
PLXDC2	1.476561944	3.610167129	1.289823745	2.01E-18	4.17E-17
IGHV3-37	0.054003563	0.443320546	3.037223738	9.24E-17	1.65E-15
IGHEP2	0.014501184	0.042519978	1.551970166	0.01340146	0.026517293
IGLVI-70	0.366464999	3.073503579	3.068136848	1.65E-19	3.82E-18
PKNOX2	0.037613633	0.101165541	1.427390392	5.22E-15	8.02E-14
AC092484.1	0.027704464	0.096763214	1.804340216	0.000282193	0.000941201
CDH19	0.03052175	0.090804105	1.572919844	1.43E-08	1.14E-07
GATA3	0.313913855	0.741343845	1.239774135	2.83E-23	8.98E-22
AC018475.1	1.676412828	0.699089925	-1.261827517	0.000120272	0.000444422
CHRNA9	0.006961373	0.019214024	1.464715972	0.012670008	0.025295104
RIC3	0.016923782	0.052909394	1.644471846	1.57E-13	2.11E-12
CPN2	0.015835623	0.037813037	1.255710131	0.000813177	0.00238569
NLRC4	0.207681808	0.486512284	1.228101385	4.44E-31	3.05E-29
AC007494.3	0.027160971	0.013166239	-1.044691749	3.60E-07	2.34E-06
RGS2	5.579023055	11.45912609	1.038412605	2.38E-18	4.90E-17
IGLC2	62.86324639	390.0432037	2.633345252	2.33E-29	1.29E-27
TRBV6-1	0.126609856	0.523715061	2.048392374	1.45E-24	5.13E-23
AC005515.1	0.090134706	0.322416514	1.838771012	4.89E-10	4.63E-09
IGHV4-39	14.4122345	120.7748297	3.066953882	4.26E-26	1.72E-24
TRBV4-2	0.095559531	0.566672022	2.568042296	2.22E-23	7.14E-22
IGKV3D-7	0.031855709	0.290186358	3.187355841	7.07E-14	9.77E-13
AC112721.1	0.041520835	0.113869677	1.455476274	3.76E-07	2.44E-06
SFTPA2	0.491279012	1.060176121	1.109689438	0.000119244	0.000441719
PRF1	1.297817711	4.478024233	1.786774576	1.23E-29	6.90E-28
C7	0.664152126	2.438280529	1.876278482	7.29E-05	0.000286099
L3MBTL4-AS1	0.03661631	0.08771552	1.260345733	6.60E-14	9.14E-13
GPR34	0.594821687	2.366139822	1.992006176	2.13E-37	2.78E-35
FFAR2	0.444598596	1.318647898	1.568484093	3.48E-20	8.48E-19
POU3F1	0.026368817	0.065451573	1.311595017	1.11E-08	8.92E-08
NLGN1	0.011083887	0.023594046	1.089958965	0.000208582	0.00072102
CCDC178	0.009293774	0.025784583	1.4721723	9.35E-08	6.63E-07
AC106865.1	0.014973327	0.063808884	2.091362486	3.69E-11	3.95E-10
AC063952.2	0.051763601	0.106300456	1.038137907	0.000547269	0.001682704
NTRK3	0.009586456	0.037641475	1.973253727	1.95E-06	1.10E-05
IGKV2D-40	0.411554888	6.021646932	3.871001362	1.84E-26	7.74E-25
AC022706.1	0.143549691	0.455738043	1.666654578	2.67E-26	1.10E-24
IGHV6-1	0.452285352	3.776913643	3.061902621	5.76E-24	1.93E-22
PGLYRP2	0.005478293	0.036634689	2.741412107	1.05E-11	1.19E-10
IGLL5	4.139725786	24.9018923	2.588648264	6.66E-28	3.19E-26
CCL21	5.722179363	22.65629154	1.98527511	9.00E-21	2.32E-19
VCAN	3.610398733	8.809446927	1.28689327	2.59E-15	4.07E-14
LCN6	0.015157631	0.077793844	2.359611737	7.23E-10	6.70E-09
IGLV1-44	10.22893206	57.1610906	2.482377913	2.05E-26	8.59E-25
IGHV3-63	0.291193264	1.226564731	2.074574484	3.60E-18	7.32E-17
LSAMP	0.510692921	1.023967974	1.003642628	1.53E-12	1.88E-11
CCL3	1.227906836	4.540958062	1.886795608	8.60E-31	5.65E-29
UTS2B	0.012525696	0.078001611	2.638613158	1.94E-06	1.10E-05
SIGLEC22P	0.021107	0.080781383	1.93630133	5.43E-14	7.60E-13
B3GAT1	0.028634834	0.065054779	1.183883806	4.68E-07	2.98E-06
AC009133.3	0.025850357	0.070249371	1.442301115	1.87E-12	2.28E-11
SEPTIN1	1.017614158	2.105993034	1.049310017	2.93E-25	1.11E-23
CLEC1B	0.003264837	0.012982947	1.991535093	6.17E-12	7.11E-11
IGKV2-30	0.462939982	2.813500666	2.603469234	4.97E-16	8.31E-15
IGHV3-7	0.445281209	2.319419471	2.38097512	1.93E-05	8.76E-05
ADGRB3	0.012547321	0.041163453	1.71398461	5.33E-10	5.02E-09
SLA2	0.274856281	0.930664308	1.75958343	1.90E-37	2.53E-35
CCL3L1	0.699265515	2.04149271	1.545712151	1.30E-22	3.88E-21
MNDA	0.63394963	3.366855865	2.408961838	4.76E-43	1.33E-40
FST	0.474487763	1.010389799	1.090469194	1.12E-10	1.15E-09
AL031595.1	0.004081865	0.012894833	1.659492783	6.51E-11	6.79E-10
LCNL1	0.020441149	0.050345764	1.300394076	7.42E-07	4.54E-06
FAUP1	3.803638854	7.906087673	1.055583681	0.001820738	0.004789972
TRAT1	0.063456439	0.320651386	2.337167171	2.25E-31	1.60E-29
AC016397.2	0.014588587	0.032409463	1.151574939	3.85E-07	2.48E-06
IL18BP	1.662879833	3.706774633	1.156480487	8.45E-30	4.83E-28
DSE	0.432161566	1.181711024	1.451234605	1.25E-29	7.03E-28
IGSF21	0.132558335	0.374607996	1.498754306	5.48E-21	1.45E-19
PPP2R2B	0.022781227	0.062529885	1.456700429	1.80E-20	4.50E-19
GGTA1P	0.16513134	0.640738496	1.956121718	5.86E-35	5.75E-33
SLN	0.182092615	0.424388836	1.220714292	2.03E-06	1.14E-05
IGLV6-57	4.710109084	42.53099262	3.174682148	5.36E-28	2.59E-26
LTF	0.706027618	1.60843896	1.187864663	2.73E-07	1.81E-06
UNC5B-AS1	0.415016279	0.931277583	1.166043324	0.000930087	0.002688839
TDRD10	0.056287741	0.117863702	1.066226827	4.51E-13	5.80E-12
MGAT5B	0.019627446	0.054789535	1.481027878	9.99E-08	7.05E-07
TNF	0.352124189	0.849558821	1.270629503	2.18E-23	7.04E-22
APOD	4.554401735	9.126177662	1.002749185	0.000398328	0.001274056
CCL25	1.118044442	7.202793829	2.687579074	9.25E-06	4.52E-05
LINC02798	0.010737196	0.02908656	1.437735403	7.65E-06	3.81E-05
OPN4	0.011449825	0.032824739	1.519457982	6.40E-06	3.22E-05
SV2B	0.022003574	0.090273277	2.036561103	6.90E-19	1.51E-17
PTPRZ1	0.025437829	0.059116112	1.216575849	2.31E-06	1.28E-05
AC002091.1	0.053485223	0.214441799	2.003373894	4.75E-19	1.06E-17
CPT1C	0.218820347	0.477320219	1.125210553	4.32E-16	7.27E-15
TMSB10P2	0.345995243	0.738097158	1.093058533	0.016734108	0.032062742
AC104534.1	3.870530798	1.909010789	-1.019706172	0.002562243	0.006427653
THEMIS2	1.705083422	4.442801578	1.381627384	1.81E-34	1.71E-32
CLEC9A	0.015888684	0.076941748	2.275766986	2.35E-28	1.18E-26
PRND	0.044571393	0.180381423	2.016860815	8.60E-13	1.08E-11
EHD3	0.879411271	1.838970988	1.064288791	6.10E-22	1.72E-20
AC245128.3	0.075862131	0.372808021	2.296981092	1.13E-18	2.42E-17
CSF3R	0.277377983	1.504210041	2.439080847	2.19E-39	3.54E-37
BEST2	0.64479846	1.338094917	1.053260253	7.50E-06	3.74E-05
NFATC1	0.331194607	1.03024427	1.637235354	2.94E-28	1.47E-26
MASP1	0.141764618	0.340070015	1.262334297	1.21E-15	1.95E-14
DPP6	0.016333189	0.035898452	1.136115108	2.64E-06	1.45E-05
PIK3CD	0.713850306	2.006515108	1.49099854	1.22E-33	1.06E-31
IGKV2-29	1.147448199	4.392261932	1.936535067	1.25E-12	1.55E-11
CLGN	0.739980942	0.317440867	-1.221000243	1.29E-05	6.13E-05
RAB31	4.145380224	12.02266207	1.536180034	2.10E-25	8.01E-24
IGHV5-51	15.72557364	126.2576753	3.005186543	3.00E-28	1.49E-26
TMEM108	0.032622456	0.073148649	1.164965831	4.91E-16	8.21E-15
IGHV3-50	0.043953724	0.248873851	2.501357351	4.29E-09	3.62E-08
LINC02207	0.023174802	0.061029501	1.396949802	3.26E-10	3.16E-09
MEI1	0.186290934	0.633043246	1.764746591	5.86E-35	5.75E-33
SIRPB2	0.107171956	0.480870445	2.165720814	1.44E-38	2.17E-36
LAX1	0.153571064	0.792537825	2.367573387	9.66E-35	9.24E-33
SAA1	7.909004018	27.97395743	1.822516432	2.35E-08	1.81E-07
CLCA2	0.075789263	0.339141866	2.161823505	2.95E-05	0.000128488
CYP4F22	0.020580697	0.08105937	1.97768711	2.41E-25	9.15E-24
CHRNE	0.085955885	0.194381293	1.177221058	3.80E-16	6.45E-15
PIK3AP1	2.964523801	5.967725392	1.009380771	1.11E-16	1.98E-15
TRGV5	0.030783582	0.137698245	2.16127715	3.88E-23	1.22E-21
FAM20A	0.206604749	0.854087852	2.047511059	4.76E-38	6.74E-36
ADH1B	0.186518746	1.383091888	2.890504469	1.09E-17	2.12E-16
AIF1	2.998246507	10.77619794	1.845657348	5.06E-46	2.62E-43
IGHV3-6	0.034698619	0.252494759	2.863303278	7.84E-16	1.29E-14
AC021188.1	0.044243115	0.15142678	1.775095495	9.81E-14	1.34E-12
APOE	15.93173558	74.98999624	2.234794711	1.83E-29	1.02E-27
LY96	1.291763306	4.696329338	1.862191839	2.41E-33	2.03E-31
UBD	7.784734304	20.9993313	1.431623682	2.10E-13	2.78E-12
TLL1	0.029860135	0.119465415	2.000300417	1.02E-19	2.38E-18
IGHV3-53	1.606229707	16.08083957	3.323592598	3.70E-30	2.21E-28
NIBAN1	0.833234081	1.968029479	1.239958076	1.03E-25	4.02E-24
LINC01781	0.025744828	0.176762023	2.779453802	1.44E-18	3.04E-17
MEIS3	0.675974016	1.457604919	1.108560036	8.87E-19	1.92E-17
AC022034.1	0.134525515	0.354732454	1.398851498	6.26E-16	1.04E-14
CCIN	0.034370282	0.086358815	1.329181759	1.90E-07	1.28E-06
CA4	3.162284519	7.498668689	1.245667306	5.32E-05	0.000217517
AC006329.1	0.214296023	0.102696998	-1.061211062	1.13E-05	5.42E-05
KLHL38	0.04772744	0.114894842	1.267423164	4.15E-09	3.51E-08
TRAV26-2	0.077488223	0.271522917	1.809025012	6.99E-18	1.38E-16
PF4V1	0.140981329	0.302413048	1.101016277	0.003635251	0.008690382
IGKV6D-21	0.387664761	2.858446762	2.882349915	1.40E-17	2.70E-16
EPB41L3	0.751731447	1.731911308	1.204075789	3.12E-19	7.04E-18
IGHV1-12	0.361036139	2.425306063	2.747951661	4.44E-22	1.27E-20
SLC25A24P1	0.233415452	0.102326438	-1.189721127	0.006386605	0.014076746
PTX3	0.157483952	0.427514404	1.440768206	2.11E-19	4.83E-18
IGHA1	202.7568408	1396.157735	2.783639449	3.26E-24	1.12E-22
IL4I1	1.142034704	5.127151064	2.166550913	5.61E-41	1.13E-38
IFITM3P4	0.45200076	0.962449292	1.090385334	1.42E-05	6.67E-05
TRAV22	0.037280648	0.216990068	2.541130166	6.53E-19	1.44E-17
CNTN1	0.055998549	0.173334255	1.630095432	1.98E-12	2.40E-11
PARP15	0.215211642	0.43474193	1.014403128	1.02E-14	1.53E-13
C4A	0.33349068	0.743616524	1.156912384	1.25E-11	1.40E-10
AL589765.7	0.19771174	0.07101002	-1.477304032	8.33E-05	0.000321945
CSF2RA	0.779060858	1.669893403	1.099948075	1.41E-22	4.20E-21
ADRB2	0.12624044	0.263954159	1.06411326	1.52E-15	2.43E-14
HLA-DMA	8.341604339	27.01954566	1.695606627	7.25E-35	7.04E-33
AC022509.1	0.016484262	0.033516678	1.023789841	0.011264631	0.022884104
KMO	0.061760648	0.196933397	1.672947997	4.60E-32	3.47E-30
MZB1	1.750572778	8.457360662	2.272380462	1.79E-26	7.53E-25
AC005014.1	0.023857122	0.048104837	1.011761977	0.00092308	0.002671325
GPR1	0.069334286	0.206282213	1.572978586	1.46E-15	2.34E-14
APOC1	6.332532148	21.44428676	1.759738931	5.17E-19	1.15E-17
IGKV1D-43	0.236164431	1.472877421	2.640773766	1.02E-18	2.19E-17
CD244	0.141311822	0.568765418	2.00895158	5.75E-38	8.06E-36
NRROS	0.674196164	1.559269691	1.209630154	3.15E-27	1.43E-25
CD177	1.586559659	7.382913155	2.218288416	3.61E-11	3.87E-10
SORCS2	0.275310786	0.79804489	1.535408768	4.26E-22	1.21E-20
IL21R	0.141670366	0.699212199	2.303192344	1.43E-43	4.37E-41
ICAM3	0.164993153	0.73360508	2.152597474	4.31E-38	6.17E-36
ZNF536	0.025698301	0.057217823	1.154791636	2.13E-08	1.65E-07
IDO2	0.011056811	0.042936502	1.957269302	8.89E-17	1.60E-15
HLA-DPA1	5.911723722	36.67734697	2.633238533	8.97E-49	1.89E-45
MAP4K1	0.44510313	1.605784393	1.851066647	4.45E-38	6.34E-36
ZNF835	0.04160254	0.109704089	1.398873777	7.58E-16	1.25E-14
ZNF831	0.023139328	0.124213002	2.424397337	1.13E-33	9.81E-32
LINC01857	0.094107804	0.489824506	2.379878689	1.61E-22	4.77E-21
RASGRP2	0.265836857	0.716422564	1.430269633	2.02E-26	8.45E-25
RNF175	0.029775724	0.068587105	1.203800796	4.63E-12	5.38E-11
MYMX	0.110098253	0.232818893	1.080416566	0.00119131	0.003324936
C19orf18	0.681338169	0.310704866	-1.132826192	0.000565008	0.001731157
CLEC4G	0.026010491	0.170844295	2.715516528	2.10E-21	5.71E-20
AL133371.2	0.23996013	0.480851675	1.002797225	6.51E-08	4.71E-07
TSHZ3	0.548296844	1.156181761	1.076339143	6.57E-19	1.45E-17
ENAM	0.009522156	0.045356298	2.251942692	1.38E-13	1.86E-12
AP001324.3	0.036782332	0.080928311	1.137631528	1.23E-05	5.85E-05
AC090559.1	0.155784995	0.648742463	2.058089589	1.56E-30	9.88E-29
IL2RB	0.922366299	3.738789261	2.019159448	3.85E-42	9.46E-40
TECRP2	0.121542659	0.259815524	1.096024877	0.00043522	0.001377454
HNRNPA1P21	0.412479166	1.158053904	1.48930925	8.65E-25	3.14E-23
SFTA1P	0.088931187	0.22541376	1.341814243	4.60E-10	4.36E-09
IGHV1OR15-2	0.333421019	2.269761511	2.767123759	2.59E-23	8.30E-22
MYBPC3	0.051277007	0.159936236	1.641112878	1.29E-05	6.13E-05
ADAM33	0.268586421	0.651679918	1.278777167	3.71E-13	4.80E-12
COL3A1	122.0280246	328.4896069	1.428635215	2.20E-18	4.55E-17
TRBV10-2	0.024900647	0.149879051	2.589543612	5.25E-13	6.73E-12
FGF1	0.133883071	0.31305815	1.225457112	2.08E-13	2.75E-12
ZNF385D	0.025707349	0.086772398	1.755055364	9.39E-22	2.61E-20
GPR82	0.078012112	0.199441282	1.354194026	9.34E-21	2.40E-19
CTLA4	0.41609859	1.33471853	1.681538227	1.10E-33	9.60E-32
CHRM2	0.083349756	0.179226312	1.104532566	0.001528765	0.004118467
EOMES	0.096918296	0.381256818	1.9759222	3.07E-26	1.26E-24
IGLON5	0.11284062	0.22928615	1.022862721	0.003406544	0.008221966
SST	0.213301209	1.196714882	2.488115419	1.25E-10	1.26E-09
SLC30A8	0.003553763	0.00989275	1.477024174	5.10E-05	0.000209592
PTGIS	0.636109423	2.184011298	1.779633455	1.74E-15	2.78E-14
LOXL4	0.280730703	0.609177254	1.117675214	4.81E-16	8.05E-15
FGF10	0.090132435	0.256238081	1.507366628	6.19E-17	1.13E-15
CCL2	2.418549004	9.00440365	1.896488962	3.57E-33	2.94E-31
PSCA	1.950956096	4.100331418	1.071559211	0.014063495	0.027605273
NEFM	0.017049417	0.045114308	1.403862603	5.14E-07	3.25E-06
ATP10A	0.383696549	0.852780286	1.152208298	5.46E-18	1.08E-16
GBP1P1	0.128303538	0.764951401	2.575807138	9.37E-36	1.04E-33
CIDEB	0.028634852	0.065095591	1.184787673	4.04E-08	3.01E-07
AC093583.1	0.00807198	0.032191707	1.995694603	2.42E-15	3.82E-14
EIF4A2P1	0.030637474	0.083542814	1.447218378	9.30E-13	1.16E-11
PRPH2	0.098034512	0.200831613	1.034624757	1.32E-13	1.78E-12
CLEC7A	0.354064135	1.662506653	2.231277498	1.38E-41	2.96E-39
MIR601	0.255589966	0.123119269	-1.053774626	6.13E-06	3.10E-05
LINC00877	0.013019249	0.051312702	1.978669809	1.62E-27	7.57E-26
AL139147.1	0.015794084	0.038110473	1.270803272	0.000477404	0.001494562
NOX4	0.217665907	0.509994552	1.228366381	1.06E-13	1.44E-12
SOCS3	11.58834505	26.21720073	1.177839106	3.95E-22	1.13E-20
KCNK13	0.099533516	0.398470911	2.0012201	2.61E-39	4.16E-37
STAB1	1.853061762	5.209330167	1.491186911	1.08E-32	8.50E-31
AL158801.4	0.097451973	0.225305053	1.209116378	0.001439161	0.003913684
SHISA8	0.028380385	0.067357624	1.246947082	0.001525158	0.004110062
PDE2A-AS2	0.056415012	0.188288431	1.73879334	2.01E-18	4.17E-17
EMX2	0.045959273	0.211211711	2.200261938	0.027271052	0.048534851
ANKRD33B	0.063115484	0.19098126	1.597365186	3.53E-26	1.43E-24
NLRP12	0.024075441	0.064378862	1.419024866	1.55E-15	2.48E-14
AL139125.1	0.030753889	0.119841739	1.962289711	4.18E-25	1.56E-23
PDE6B	0.068254819	0.196261989	1.523777981	5.79E-30	3.37E-28
AP003071.4	0.194520316	0.393059227	1.014825878	1.56E-11	1.73E-10
TRAV8-1	0.030284283	0.174873714	2.529672304	3.52E-17	6.53E-16
TMIGD1	0.805664893	1.724195177	1.097671299	0.000670232	0.002014352
AC007608.1	0.42378858	0.202320967	-1.066698873	7.84E-08	5.62E-07
KIR2DS4	0.013313713	0.055789384	2.067077623	6.68E-06	3.36E-05
MROH7-TTC4	0.022159688	0.009529256	-1.217502047	3.19E-08	2.41E-07
CYTIP	1.215449521	3.040144564	1.32264995	1.88E-29	1.05E-27
IL1RL1	0.068708816	0.231089476	1.749884426	1.37E-22	4.09E-21
IGHA2	132.6808514	763.5183783	2.524702709	1.30E-17	2.51E-16
HLA-DPB2	0.118999876	0.516609124	2.118113051	6.39E-16	1.05E-14
AL355803.1	0.162552282	0.332694577	1.033294544	1.39E-05	6.56E-05
GNAO1	0.230093565	0.469623894	1.029285178	9.99E-16	1.62E-14
OGN	0.331005046	1.023446977	1.628511243	1.84E-07	1.25E-06
IGHV3-13	1.410402733	9.969749696	2.821450109	9.30E-29	4.85E-27
IGHV4-34	6.415134253	46.78791871	2.866584691	1.34E-29	7.51E-28
AC093627.4	0.086795629	0.206233835	1.248586751	1.89E-22	5.55E-21
GASK1A	0.137465505	0.302874967	1.139652698	4.38E-12	5.10E-11
FMO1	0.101569682	0.315724091	1.63619452	7.46E-17	1.35E-15
AC113398.1	3.689540603	7.964963983	1.110226645	0.000830341	0.002429296
RRM2P3	0.066775992	0.139228942	1.060057741	0.000177987	0.000626367
TRIM61	0.029613656	0.060463386	1.029799148	5.19E-10	4.89E-09
RPL32P1	0.042192459	0.190445289	2.174319532	1.00E-08	8.07E-08
EBF2	0.04611917	0.126476131	1.4554267	2.55E-09	2.22E-08
PCDHGA12	0.104747314	0.236099498	1.172481728	3.40E-11	3.66E-10
DPYS	0.003002627	0.016712432	2.476624536	3.74E-09	3.19E-08
ABI3BP	0.228067315	0.708412839	1.635130653	7.73E-19	1.69E-17
SEMA3D	0.053916611	0.168485814	1.643825396	3.95E-14	5.61E-13
ABCF2P1	0.024445722	0.050514106	1.047104316	0.017996309	0.034125128
KLHL6	0.154480464	0.727188179	2.234904348	3.84E-43	1.09E-40
AL157895.2	0.023311185	0.085608491	1.876731557	1.99E-16	3.47E-15
HCK	1.431583572	6.163603581	2.106162182	2.94E-50	1.15E-46
GBP2	6.487924219	13.33738219	1.039646654	2.61E-20	6.45E-19
FAM110D	0.355394553	0.802654991	1.175358429	1.47E-20	3.73E-19
CSTL1	0.384535084	0.145647965	-1.400629687	2.16E-10	2.13E-09
MSRB3	1.817238063	3.711768438	1.030359281	4.33E-15	6.68E-14
IGKV1-6	4.711536675	31.93244249	2.760753329	4.55E-27	2.02E-25
IGKV1-13	0.07123776	0.86395361	3.600239792	7.67E-22	2.14E-20
RASAL3	0.640996202	2.040741131	1.670705474	2.69E-39	4.26E-37
PLP1	0.051888132	0.158725276	1.613055388	3.17E-13	4.14E-12
IL12RB1	0.385253159	1.496843591	1.958044785	2.80E-42	7.10E-40
VEGFC	0.759565014	1.684289613	1.148894869	9.96E-19	2.14E-17
TRGC2	0.082222501	0.381383934	2.213638912	1.06E-29	5.98E-28
CAMK4	0.091792072	0.189699244	1.047272467	9.47E-20	2.23E-18
BANCR	0.050126036	0.126329925	1.33356438	0.000637498	0.001926854
SNPH	0.577354098	1.167879738	1.016363404	7.43E-10	6.88E-09
AC008677.1	0.034491028	0.078665799	1.189515412	0.000628906	0.001903592
ZNF804A	0.016274592	0.074156241	2.187946703	1.79E-30	1.12E-28
TRBV2	0.093462477	0.42734698	2.192948754	9.42E-23	2.85E-21
CD79B	0.4485566	1.971241309	2.135742449	7.64E-34	6.79E-32
TRBV5-6	0.063115719	0.373474337	2.564937859	2.24E-21	6.08E-20
AC114284.1	0.065435026	0.170507615	1.381701167	3.24E-15	5.06E-14
GRIA3	0.017953193	0.043604326	1.280230858	3.98E-07	2.56E-06
DBIP1	0.161591906	0.360175222	1.156343994	0.002281638	0.005825337
TYROBP	9.554176929	42.38449702	2.149333168	7.17E-48	6.65E-45
CHSY3	0.283296523	0.598883908	1.079963471	2.82E-16	4.84E-15
FMO3	0.177915292	0.404555717	1.185147891	1.70E-20	4.28E-19
AC007160.1	0.609755352	1.460245681	1.259908696	0.002298301	0.005863744
LINC00304	0.008704288	0.020071193	1.205328275	0.019378654	0.03635739
CFH	1.094670479	3.571029291	1.705843317	7.45E-32	5.54E-30
HAND2	0.338714617	0.694379637	1.035654395	2.73E-09	2.37E-08
AC092999.1	0.010217914	0.040172079	1.975092421	6.99E-10	6.48E-09
FCGR1A	0.199335183	0.851821554	2.095354867	3.72E-33	3.05E-31
FBN1	2.676764646	7.239518647	1.43540348	2.41E-19	5.49E-18
CCL4L2	0.86180674	3.308311871	1.940658956	9.79E-31	6.41E-29
PYY	0.337106957	1.825762667	2.437220935	5.92E-06	3.00E-05
THBS2	9.605514279	28.18137313	1.552807145	9.85E-15	1.48E-13
GSDMC	0.069490126	0.180278808	1.375349922	2.23E-14	3.24E-13
IGHV1-58	0.80629415	7.877183969	3.28830181	6.31E-28	3.03E-26
KCNJ6	0.005420854	0.013193567	1.283242779	0.002176888	0.005591692
ZNF812P	0.013025619	0.032750177	1.330150747	0.000172286	0.000608159
SERPINA3	0.014191794	0.031659495	1.157581276	0.004907033	0.011258148
COL14A1	2.06975434	5.646376891	1.447865887	2.57E-16	4.43E-15
FCGR2C	0.112345475	0.357149545	1.668586259	9.80E-19	2.11E-17
IL7R	1.074582282	4.1964746	1.965401892	1.03E-35	1.12E-33
TRARG1	0.023062762	0.31668109	3.779393516	0.001495592	0.004041127
BOC	0.342692951	0.9714286	1.503191443	8.74E-19	1.89E-17
AD000864.1	0.055744566	0.148201359	1.410655585	5.92E-25	2.16E-23
IGLV3-9	1.866840092	15.75017592	3.076697682	6.35E-26	2.52E-24
NGFR	0.350600586	0.917993011	1.388654764	2.53E-05	0.000112057
TESPA1	0.086825301	0.358638481	2.046342887	3.47E-38	5.11E-36
IGKV1OR2-6	0.23935577	1.766000094	2.88325693	3.63E-23	1.14E-21
CD80	0.091263262	0.360752655	1.982903891	1.35E-39	2.29E-37
AL139339.1	0.033048337	0.07885685	1.254658386	3.25E-06	1.74E-05
MYL2	0.012462397	0.028322208	1.184352125	4.34E-05	0.000181245
IGKV2-26	0.083061775	0.780359475	3.231882255	9.97E-18	1.95E-16
ASS1P11	0.18674367	0.4777009	1.355048252	1.25E-05	5.93E-05
NLRC3	0.302212942	0.752696263	1.316502365	3.79E-29	2.07E-27
TAGAP	0.383146106	1.667338475	2.121580458	4.33E-43	1.22E-40
PPP1R16B	0.398598292	1.596788022	2.00216537	1.88E-42	4.90E-40
FGF7	0.291676736	0.948241877	1.700884786	7.26E-19	1.59E-17
AC112721.2	0.056494817	0.195196389	1.788735941	1.51E-09	1.35E-08
SLC25A6P2	0.821043337	2.136073658	1.379431117	0.000106223	0.000398966
KLHDC7B	0.204967927	0.742469471	1.856933533	1.63E-31	1.17E-29
FAM135B	0.003381112	0.011137945	1.719913579	1.57E-10	1.57E-09
IGLV3-6	0.026430627	0.484707045	4.19683049	3.22E-15	5.03E-14
IGHJ1	1.571980039	14.72466863	3.227580364	9.49E-20	2.23E-18
PRRX1	1.005861035	2.890373654	1.522825007	1.13E-17	2.19E-16
DCSTAMP	0.042740349	0.217789947	2.349266759	1.46E-17	2.81E-16
MOXD1	0.919211856	2.385762823	1.375981316	3.54E-20	8.59E-19
TRAF3IP3	0.175641156	0.630119582	1.842994709	8.68E-38	1.18E-35
CD226	0.03738656	0.140577177	1.910770769	5.58E-34	5.05E-32
[truncated: 765 more rows]
