# Supplementary material for: Identification of N6-methylandenosine related lncRNA signatures for predicting the prognosis and therapy response in colorectal cancer patients
Source: Front Genet. 2022 Sep 30;13:947747. doi: 10.3389/fgene.2022.947747 (PMC9561883; doi:10.3389/fgene.2022.947747)
Supplement: Supplementary file 4 [file Table1.XLSX]

## Sheet: Sheet1
Table S1. Primer sequences for qPCR
ZEB1-AS1	Forward: 5’-CCAGACACCTACACAACTTCC-3’
	Reverse: 5’-GTGATCTCTACCCTCTTGCTT-3’
ZEB1-AS1 siRNA	Forward: 5’-CCGGAAGCACAGTGGTCTAAAAGTACTCGAGTACTTTTAGACCACTGTGCTTTTTTTG-3’
NC siRNA	Forward: 5’-UUCUCCGAACGUGUCACGUTTACGUGACACGUUCGGAGAATT-3’
GAPDH	Forward: 5’-ACCCACTCCTCCACCTTTGAC-3’
	Reverse: 5’-TGTTGCTGTAGCCAAATTCGTT-3’
