# Supplementary material for: Identification of N6-methylandenosine related lncRNA signatures for predicting the prognosis and therapy response in colorectal cancer patients
Source: Front Genet. 2022 Sep 30;13:947747. doi: 10.3389/fgene.2022.947747 (PMC9561883; doi:10.3389/fgene.2022.947747)
Supplement: Supplementary file 5 [file DataSheet2.CSV]

Mixture	B cells naive	B cells memory	Plasma cells	T cells CD8	T cells CD4 naive	T cells CD4 memory resting	T cells CD4 memory activated	T cells follicular helper	T cells regulatory (Tregs)	T cells gamma delta	NK cells resting	NK cells activated	Monocytes	Macrophages M0	Macrophages M1	Macrophages M2	Dendritic cells resting	Dendritic cells activated	Mast cells resting	Mast cells activated	Eosinophils	Neutrophils	P-value	Correlation	RMSE
TCGA-AA-3534-11A-01R-A32Z-07	0.159608071	0	0.054844477	0.085691853	0	0.196030269	0	0.019152237	0.07892823	0	0	0.050721437	0	0.066527452	0.011028705	0.169406374	0.008191493	0	0.091079158	0	0.008790244	0	0.005	0.293270357	0.964384548
TCGA-AZ-6598-11A-01R-1774-07	0.224928021	0	0	0.153749329	0	0.259888398	0	0.034713209	0.001308541	0	0	0.056321977	0	0.057300316	0.044569771	0.120793327	0	0	0.041041423	0	0.005385688	0	0.004	0.304694999	0.966118031
TCGA-A6-2678-11A-01R-A32Z-07	0.031262908	0	0.090604625	0.12495927	0	0.211034388	0	0	0.00216963	0	0.006121366	0	0.006452694	0	0.005350109	0.308185599	0.042960052	0	0.133912565	0	0.036986794	0	0.007	0.233656609	0.985450375
TCGA-AA-3514-11A-01R-A32Z-07	0.03121038	0	0	0.068716872	0	0.19990186	0.018683984	0	0.009994036	0.044368269	0	0.089554393	0	0.03825567	0.183949403	0.090628481	0.030098597	0	0.178372752	0	0.016265303	0	0.101	0.104001847	1.060184023
TCGA-A6-5667-11A-01R-1723-07	0.068514605	0.049631438	0.01885259	0.106285407	0	0.259168556	0	0.040727864	0.023195326	0	0	0.050045938	0.014711023	0	0.010662755	0.1687906	0.09892282	0.003518978	0.006364934	0.080607165	0	0	0.016	0.204177603	1.002944015
TCGA-AZ-6603-11A-02R-1839-07	0.007682065	0	0	0.136970235	0	0.135754876	0.032955783	0.00932429	0.016453542	0	0.010267604	0	0.096960161	0	0.160823978	0.302213841	0.003528082	0	0.087065541	0	0	0	0.218	0.061876847	1.066617744
TCGA-AA-3713-11A-01R-1723-07	0.031492143	0	0.07537706	0.132217513	0	0.134361394	0.022367779	5.86E-05	0.008796416	0	0	0.006830626	0.009613878	0	0.023885633	0.204571029	0.164401828	0	0.090706852	0	0.086601982	0.008717315	0.018	0.194362448	0.995715382
TCGA-AA-3655-11A-01R-1723-07	0.033819839	0	0.040213275	0.200647013	0	0.110891842	0.014928745	0.018365228	0.049616053	0	0	0.007605059	0.006996605	0	0.024644169	0.203685478	0.11166364	0	0.141894348	0	0.035028708	0	0.037	0.163732129	1.010469144
TCGA-AA-3489-11A-01R-1839-07	0.010484733	0	0.011320097	0.077524352	0	0.187465945	0.022663989	0.015794162	0	0	0	0.010405333	0.042470768	0	0.234686288	0.16869489	0.08943699	0	0.102496257	0	0.022041556	0.004514641	0.041	0.159627668	1.035824105
TCGA-AA-3531-11A-01R-A32Z-07	0.162906854	0.002193921	0.060194606	0.050690165	0	0.136946924	0	0.081799737	0.043596198	0.007732199	0	0.06440389	0.000394609	0.057828562	0.03034807	0.112261664	0.057579882	0.001308108	0.119374281	0	0.010440333	0	0.007	0.234714464	0.986768177
TCGA-AA-3660-11A-01R-1723-07	0.042616339	0	0.008729424	0.167328012	0	0.206073663	0	0.014554887	0.088997855	0.001089039	0	0	0	0	0.033041599	0.148246711	0.147812892	0	0.11394466	0	0.02756492	0	0.108	0.099928674	1.042077222
TCGA-AA-3663-11A-01R-1723-07	0.045607919	0	0.039155203	0.075138702	0	0.26680175	0	0.013346741	0.053421728	0	0	0.030330894	0.063366016	0.008454156	0.012099373	0.193429529	0.033385047	2.36E-05	0.143943133	0	0.021496222	0	0.049	0.14735698	1.01914934
TCGA-A6-2675-11A-01R-1723-07	0.094313871	0	0.048484845	0.128619292	0	0.30793007	0	0	0.013077926	0	0	0.049605168	0.023249342	0	0.020769279	0.225139149	0	0.009297337	0.079513721	0	0	0	0.02	0.183790285	1.013003285
TCGA-AA-3525-11A-01R-A32Z-07	0.105279574	0.013717026	0.077314568	0.184463746	0	0.137009137	0.012680896	0.061926885	0.068694453	0	0	0.026026075	0.014425757	0.040107323	0.050469565	0.094022306	0.052361665	0	0.055921562	0	0.005579463	0	0.006	0.273413389	0.974816987
TCGA-AA-3496-11A-01R-1839-07	0.025577725	0	0.038863747	0.083587748	0	0.118318974	0	0.038092079	0.0003286	0.002511506	0	0.012034357	0.072442114	0	0.031385018	0.242541914	0.132997145	0	0.165260966	0	0.036058107	0	0.08	0.116674727	1.024543394
TCGA-A6-2683-11A-01R-A32Z-07	0.011791548	0	0.142986407	0.069268462	0	0.339612298	0	0.001575201	0.027862065	0	0	0	0	0	0.011140636	0.195870467	0.019332701	0	0.121166204	0	0.058447855	0.000946155	0.006	0.262012927	0.978376666
TCGA-AZ-6601-11A-01R-1774-07	0.125355288	0	0.085659653	0.175019175	0	0.159986437	0	0.074250626	0.059316981	0	0	0.011262168	0.014853485	0	0.006448713	0.189619285	0.052308833	0.009330796	0.03658856	0	0	0	0.003	0.313744202	0.957956005
TCGA-A6-2679-11A-01R-A32Z-07	0.014579995	0	0.035991564	0.403719275	0	0.058402361	0.057601975	0.043264275	0.052799991	0	0.009205054	0	0.0068963	0.04450845	0.066009287	0.138462328	0.028089886	0	0.026066052	0	0.014403207	0	0.078	0.117442759	1.056758354
TCGA-A6-5662-11A-01R-1653-07	0.127587856	0	0.045890225	0.124317702	0	0.226223153	0.009532306	0.027727885	0.02264315	0	0	0	0.002665253	0.013472382	0.007928756	0.144756574	0.096370419	0.001619701	0.075471487	0	0	0.073793149	0.008	0.227589049	0.989190393
TCGA-AA-3511-11A-01R-1839-07	0.210695045	0.089652052	0.036191421	0.116319851	0	0.147789917	0.00280207	0.040037185	0.061635771	0	0	0.016047443	0	0.046606544	0.00471919	0.132398602	0	0	0.095104909	0	0	0	0.002	0.453276376	0.890761004
TCGA-AA-3518-11A-01R-1672-07	0.03519762	0	0.078241697	0.185641447	0	0.180052557	0	0.016153725	0.048264649	0	0.008282497	0.012814309	0	0.012412875	0.041928653	0.208364564	0.030853597	0	0.131452931	0	0.01033888	0	0.03	0.174858091	1.011618693
TCGA-A6-2671-11A-01R-A32Z-07	0.023090211	0	0.097472519	0.207181188	0	0.184359109	0	0.007448259	0.051060473	0	0	0.010834079	0	0	0.020572766	0.167651198	0.138193549	0	0.092136649	0	0	0	0.016	0.204768887	1.000466246
TCGA-AA-3527-11A-01R-A32Z-07	0.018757555	0	0.059329973	0.10348483	0	0.176918283	0	0.034391106	0.027989755	0.008251798	0	0.042814309	0.021767954	0.073578291	0.080506723	0.159191344	0.078516297	0	0.111626559	0	0.002875225	0	0.055	0.14058002	1.020193566
TCGA-AZ-6600-11A-01R-1774-07	0.233336543	0	0.215583608	0.022156263	0	0.21768318	0	0.019568835	0.011615258	0	0.001506727	0.007140166	0	0	0.03737147	0.100741601	0	0.011526365	0.104689993	0.01707999	0	0	0.002	0.489362621	0.87349444
TCGA-AA-3517-11A-01R-A32Z-07	0.280056041	0	0.125118962	0.091762053	0	0.119177178	0	0.009381388	0.092874799	0	0	0.033832917	0	0.036643438	0.010494641	0.096264973	0.05583425	0.002115905	0.046443456	0	0	0	0.001	0.515977253	0.85580475
TCGA-A6-5659-11A-01R-1653-07	0.01296882	0.067031255	0.17727575	0.051438187	0	0.170389258	0.013917833	0.007276462	0.019364944	0	0.007674231	0	0.005001643	0.039627979	0.022734589	0.113684661	0.085841721	0	0.145349405	0	0.051862114	0.008561147	0.002	0.387290595	0.921977877
TCGA-AZ-6605-11A-01R-1839-07	0.037770489	0	0.002613237	0.091624217	0	0.300085563	0	0	0	0	0	0.029594975	0.076577957	0	0.01704723	0.263682035	0.000431916	0	0.179470909	0	0.001101473	0	0.144	0.086735664	1.047247494
TCGA-A6-2680-11A-01R-A32Z-07	0.021604533	0	0.008590329	0.131643724	0	0.226558634	0	0.003101052	0.064832246	0	0.041115761	0.010886036	0.007842659	0	0.023559229	0.233233334	0.052571642	0	0.13474506	0	0.039715761	0	0.718	-0.00901053	1.083352364
TCGA-AA-3516-11A-01R-A32Z-07	0.022354269	0	0.053943855	0.313415406	0	0.126769636	0.018854979	0.072485975	0.051672741	0	0	0.008032775	0.003977047	0	0.048664473	0.166022894	0.060833941	0	0.046654435	0	0.006317573	0	0.05	0.146384373	1.037874128
TCGA-A6-2686-11A-01R-A32Z-07	0.019935079	0	0.069740177	0.101136165	0	0.241088055	0	0.011661657	0.052192499	0	0.0295119	0.00551938	0.003941949	0.056909289	0.029196471	0.188486821	0.018749547	0	0.129992322	0	0.039042251	0.002896436	0.035	0.164757693	1.012828088
TCGA-F4-6704-11A-01R-1839-07	0.106813142	0	0	0.106922991	0	0.328998365	0	0.014696005	0	0	0	0.014242502	0	0.012305238	0.014456128	0.216647159	0	0.006804554	0.136171481	0	0	0.041942435	0.054	0.141898571	1.028382419
TCGA-A6-5665-11A-01R-1653-07	0.092220272	0.029842309	0.035085568	0.132056868	0	0.301106059	0.0107601	0	0.016746216	0	0	0.000361057	0	0.006039593	0.030705702	0.230231111	0.004451752	0.011654113	0.075113266	0	0.023626014	0	0.016	0.206067281	1.001650461
TCGA-A6-2684-11A-01R-A32Z-07	0.019745647	0.006266885	0.075822846	0.060295071	0	0.211830329	0	0.045603723	0.047783526	0.014276749	0	0.067418834	0	0.034254755	0.021639033	0.186368648	0.046212056	0.002663509	0.120164165	0	0.039654225	0	0.033	0.168168983	1.011201693
TCGA-AZ-6599-11A-01R-1774-07	0.024570585	0	0.076489011	0.045104092	0	0.245561291	0	0	0.024067643	0.001201354	0	0.040116362	0.00768777	0.043775356	0.028861998	0.241989509	0.016109312	0	0.204465718	0	0	0	0.05	0.14670894	1.019623464
TCGA-AA-3712-11A-01R-1723-07	0.011542017	0	0.111722611	0.052357918	0	0.248199509	0	0	0.010030822	0	0.004823179	0.00819949	0	0	0.010931375	0.284514318	0.062833998	0	0.14553419	0	0.049310574	0	0.007	0.254398418	0.976359544
TCGA-AA-3697-11A-01R-1723-07	0.087810186	0	0.025447198	0.086243953	0	0.060293778	0.016342006	0.050256959	0.032639045	0	0	0.026402549	0.032609159	0.221234646	0.015459565	0.220762051	0.011149479	0.023812063	0.089537363	0	0	0	0.021	0.182496288	1.00930375
TCGA-A6-2682-11A-01R-A32Z-07	0.153659963	0	0.07322001	0.091776836	0	0.146156489	0	0.004852072	0.04510281	0	0	0.045047784	0	0.016860371	0.013503102	0.160506281	0.041617661	0	0.128016848	0	0.079679772	0	0.003	0.323992163	0.9485299
TCGA-AA-3522-11A-01R-A32Z-07	0.031357094	0.002252402	0.061999733	0.083499556	0	0.147646276	0	0.010186011	0.083922833	0	0	0.023583093	0	0	0.021694353	0.225336652	0.100721362	0	0.173453647	0	0.034346988	0	0.032	0.171390835	1.006439821
TCGA-AA-3662-11A-01R-1723-07	0.042839351	0.016470832	0	0.183346498	0	0.128094984	0	0.024507914	0.000939947	0	0	0.029496599	0	0.014677222	0.021302923	0.354215494	0.034330576	0	0.146165763	0	0.003611897	0	0.073	0.123644882	1.032488578
TCGA-AA-3520-11A-01R-A32Z-07	0.02254093	0.023766471	0.09223352	0.113383139	0	0.149848092	0.006224133	0.035515687	0.03765635	0.009579415	0	0.031001373	0	0.000735054	0.059967925	0.185910271	0.078201392	0	0.112863684	0	0.040572563	0	0.007	0.236780042	0.982227842
TCGA-A6-2685-11A-01R-A32Z-07	0.018061319	0	0.030404127	0.31684178	0	0.175984338	0.063954389	0.020839944	0.047104042	0.010096053	0	0	0	0	0.030601043	0.100942908	0.10006683	0	0.064955174	0	0.020148052	0	0.079	0.116933805	1.051665888
TCGA-AA-3867-01A-01R-1022-07	0.090412489	0	0	0.045353782	0	0.193564116	0.07285956	0	0.007563683	0	0.021603179	0.020031753	0.043116547	0.107827629	0.073491572	0.199468913	0.042256537	0	0.041730763	0	0.040719477	0	0.033	0.166547942	1.00906513
TCGA-CA-6719-01A-11R-1839-07	0.047382227	0	0.006240911	0.076823723	0	0.107555165	0.019523865	0.025893203	0.056505743	0	0.002806271	0	0	0.455554229	0.092165663	0.106127415	0.000438597	0	0.002950421	0	0	3.26E-05	0.021	0.182442884	1.043531745
TCGA-NH-A50V-01A-11R-A28H-07	0.078288078	0	0.019355859	0.063371175	0	0.287941529	0.013815102	0.053922174	0.056540207	0	0.069242006	0	0.018376846	0.039092797	0.071254288	0.089835852	0.016745447	0	0	0.11626936	0.005949279	0	0.07	0.126055659	1.041394137
TCGA-AA-A01C-01A-01R-A00A-07	0.008142304	0.018161978	0	0.029957642	0	0.21587147	0.122998621	0.022231715	0	0	0.067469912	0	0	0.277013179	0.072120277	0.144452357	0.011642687	0	0	0.009937858	0	0	0.129	0.08926313	1.058487802
TCGA-AA-A02F-01A-01R-A089-07	0.077786004	0	0	0.019883154	0	0.129516796	0.110752572	0.012807606	0.011575118	0	0.089347207	0	0.018943828	0.263867689	0.021410332	0.10485776	0.020046968	0	0	0.109925283	0.009279683	0	0.47	0.01776462	1.082649043
TCGA-AA-A03F-01A-11R-A16W-07	0	0.075131266	0.077362049	0.073971713	0	0.183282043	0	0	0.126832686	0	0.006030439	0	0	0.294066401	0	0	0.029260824	0	0	0.13406258	0	0	0.007	0.229410717	1.001750417
TCGA-AA-A00O-01A-02R-A089-07	0.015499817	0	0.003864729	0.050377549	0	0.11936942	0.005618518	0.01906372	0.05677187	0	0.060268489	0	0	0.506717991	0.058241912	0.095222432	0	0	0.008983553	0	0	0	0.024	0.177479043	1.054297443
TCGA-AZ-4615-01A-01R-1410-07	0.050588515	0	0.008550878	0.252584345	0	0.208317165	0.122515416	0.02313717	0.002591084	0	0.040731386	0	0	0.08866103	0.088224821	0.086843503	0.01231853	0	0.014936157	0	0	0	0.003	0.319297876	0.959234051
TCGA-AA-3854-01A-01R-0905-07	0.048050157	0	0.010359162	0.063801317	0	0.308115478	0.030955908	0.003262909	0.014233622	0	0	0.034047983	0.00490712	0.121643498	0.04126514	0.203837746	0.042862808	0.005812407	0.004074479	0.003379051	0.039056644	0.020334572	0.108	0.099980211	1.044640076
TCGA-AA-A01V-01A-23R-A083-07	0.041742749	0	0.016640287	0	0	0.454269111	0.160026448	0.05085435	0	0	0.039197378	0	0	0.194788317	0	0	0	0.009455482	0	0.033025879	0	0	0.076	0.120287254	1.057463611
TCGA-AA-A00D-01A-01R-A002-07	0.083307693	0	0.011092568	0.142221042	0	0.208796128	0.049508776	0.024182668	0.052542295	0	0.000396842	0.042552091	0.003984358	0.066800401	0.113048272	0.109118667	0.049811099	0	0.042637101	0	0	0	0.04	0.16120242	1.024122264
TCGA-A6-5657-01A-01R-A32Z-07	0.334704397	0	0.065142702	0.128516566	0	0.124935149	0.013662777	0.039345377	0.056081594	0	0	0	0	0.080836551	0.066889858	0.041585615	0.016635199	0	0.031664214	0	0	0	0.069	0.127278637	1.065209385
TCGA-AA-3522-01A-01R-0821-07	0.092252209	0	0.135528346	0.058885762	0	0.275357253	0	0.067210718	0.02760156	0	0	0.013868624	0	0.029506678	0.051470877	0.075589284	0.090274354	0.003966233	0.053674179	0	0.024813922	0	0.003	0.321190286	0.953574525
TCGA-AA-3877-01A-01R-1022-07	0.033665795	0	0.001428265	0.014151064	0	0.297554422	0.006832041	0.028980613	0.004858065	0.005030693	0	0.044195628	0	0.09739364	0.116818116	0.105950766	0.014753957	0	0	0.016007326	0.04288588	0.169493729	0.019	0.188676087	1.018132745
TCGA-D5-6923-01A-11R-A32Z-07	0.010552139	0.002644782	0	0.043152246	0	0.13969605	0.013854986	0.032784305	0.003623173	0	0.051894896	0	0	0.480879884	0.012361577	0.066315617	0	0.028752386	0	0.11348796	0	0	0.003	0.344023223	0.961447185
TCGA-DM-A28A-01A-21R-A32Y-07	0.048869679	0	0.00587859	0.112538008	0	0.152150305	0.016972573	0.082051442	0	0	0.022740243	0.019537712	0	0.174393076	0.139685177	0.212899653	0	0	0.012283541	0	0	0	0.147	0.084735276	1.063308916
TCGA-AA-3848-01A-01R-0905-07	0.099997359	0	0.015290811	0.139811701	0	0.112552821	0.164513683	0	0.02564805	0	0	0	0	0.2573011	0.061663046	0.080684652	0.025137179	0	0.002455362	0.008029745	0.00691449	0	0.041	0.160510171	1.021336902
TCGA-AA-3667-01A-01R-0905-07	0.030695362	0	0.000931656	0.149265009	0	0.070200135	0.104246756	0.02832751	0.032787154	0	0.007419325	0	0	0.257598802	0.030514645	0.089986209	0.016908806	0.014483534	0	0.115105487	0	0.051529611	0.099	0.105491387	1.049958745
TCGA-F4-6459-01A-11R-1774-07	0.056033024	0	0	0.007263332	0	0.183206219	0.131916927	0.02211132	0.007461033	0	0.027251525	0	0.02566747	0.366180825	0.024066598	0.119159563	0.001717666	0	0.018358308	0	0.00960619	0	0.148	0.083909957	1.066016662
TCGA-A6-6781-01A-22R-A278-07	0.025178031	0	0.00665156	0.042374041	0	0.165423183	0.012367337	0.012531049	0	0	0.017233873	0.00499689	0.007876537	0.503226885	0.063899784	0.072536161	0	0	0	0.034141236	0	0.031563435	0.006	0.266267369	1.0065679
TCGA-DM-A1D0-01A-11R-A155-07	0	0.026727647	0	0	0.011533786	0.009710685	0	0.010324476	0	0.022389066	0.069821237	0	0	0.620926876	0.006053845	0.137339508	0	0	0	0.085172874	0	0	0.006	0.271964437	1.039162759
TCGA-CM-4748-01A-01R-1410-07	0.069679699	0	0.0042168	0.031828979	0	0.081860908	0.014761487	0.03543145	0.054922515	0	0.017993879	0	0	0.373716453	0.034418384	0.13815897	0.018612459	0	0	0.124398014	0	0	0.007	0.242578987	1.003265108
TCGA-AA-3517-01A-01R-0821-07	0.03368457	0	0.007031443	0.047116292	0	0.121746818	0.080406848	0	0.004628606	0	0.047349005	0	0	0.371481212	0.023493523	0.198390611	0	0	0	0.064671072	0	0	0.121	0.095062999	1.073359666
TCGA-D5-5541-01A-01R-1653-07	0.052295638	0	0.038706537	0.081791037	0	0.124701582	0.033181757	0.025452975	0.000760137	0	0	0.004606723	0	0.448587056	0.068360064	0.111643116	0.002057047	0	0.00785633	0	0	0	0.006	0.276559409	0.990948354
TCGA-A6-2686-01A-01R-A32Z-07	0.051186348	0	0.009840605	0.197108742	0	0.090857957	0.151327457	0.054662107	0.029927107	0	0.030895434	0	0	0.142773293	0.067790035	0.101275504	0.044224547	0.009739264	0.005994136	0	0.00921556	0.003181903	0.006	0.262705963	0.977472405
TCGA-NH-A50U-01A-33R-A37K-07	0.007050485	0.013855023	0	0.041023516	0	0	0	0.00509819	0.067824496	0	0.100175814	0	0	0.481299696	0.014180577	0.065886436	0	0	0	0.203605768	0	0	0.033	0.166376956	1.072895539
TCGA-AA-3543-01A-01R-0826-07	0.018998983	0	0.005805635	0.184242659	0	0.227647514	0.014915645	0.068478568	0.044052563	0	0	0.08286281	0.015828638	0.065756477	0.097162773	0.117743851	0.018306034	0	0.03819785	0	0	0	0.077	0.118349266	1.057304186
TCGA-AA-3518-01A-02R-0826-07	0.078316882	0	0.043886337	0.116702696	0	0.16396558	0.042893542	0.035107188	0.036484184	0	0.053379328	0.009402176	0	0.20799946	0.0639445	0.122939498	0	0	0	0.022706863	0	0.002271767	0.009	0.220172057	0.997761759
TCGA-AA-3984-01A-02R-1022-07	0.04499603	0	0.001154128	0.098438648	0	0.215983295	0.10788408	0.079905527	0.000446142	0	0.039601864	0	0	0.135134694	0.066591781	0.066007341	0	0.020470444	0	0.120679767	0	0.002706258	0.073	0.124000609	1.041384866
TCGA-AZ-6599-01A-11R-1774-07	0.091284428	0	0	0.29316024	0	0.383807449	0	0.013632935	0	0	0	0	0.031668126	0	0	0.065136907	0	0.023179579	0	0.094054631	0.004075704	0	0.093	0.108810533	1.084014362
TCGA-D5-6922-01A-11R-1928-07	0.035221194	0	0.002740635	0.086295533	0	0.137844381	0	0	0.059646122	0	0.007494766	0	0	0.307054637	0.139952088	0.16767447	0.011987625	0	0	0.04408855	0	0	0.018	0.195800874	1.024732635
TCGA-AA-3692-01A-01R-0905-07	0.026863726	0	0.002856807	0.051846137	0	0.270117219	0.075800485	0	0.011071603	0	0.005907642	0.002917917	0.006234134	0.16297384	0.019414156	0.135522826	0.054287207	0	0	0.093134009	0.067128258	0.013924034	0.048	0.147504148	1.024057946
TCGA-A6-3810-01B-04R-A277-07	0.050607251	0	0.005430323	0.017217246	0	0.171190008	0.056616785	0	0	0	0.039856814	0	0	0.114258974	0.082210322	0.210506012	0	0	0.010535812	0	0.235582975	0.005987476	0.276	0.048339247	1.063135663
TCGA-4T-AA8H-01A-11R-A41B-07	0	0	0.201282444	0.106333027	0	0.33919638	0.037677602	0	0.017686771	0	0.015250703	0	0.006193392	0.064568069	0.007548323	0.07892669	0.056909067	0.027185454	6.53E-05	0	0.041176732	0	0.006	0.262623358	0.987181637
TCGA-AA-A01Q-01A-01R-A002-07	0.005031625	0	0.023244578	0.163901764	0	0.0432052	0.038967211	0.132056499	0.09236221	0	0	0.096167914	0	0.07534571	0.066583646	0.155320013	0.084293604	0	0.021946586	0	0	0.001573441	0.081	0.115826618	1.047245948
TCGA-AA-3979-01A-01R-1022-07	0.010194005	0	0.002533309	0.019634224	0	0.180894224	0.102366743	0.037313669	0	0	0.006527511	0.016192201	0	0.183052938	0.027843822	0.153524965	0	0.018711928	0	0.144440686	0.020446017	0.076323759	0.251	0.053003917	1.070090858
TCGA-A6-A565-01A-31R-A28H-07	0.24734735	0	0.016221647	0.081331068	0.043334966	0.26064377	0.021309296	0	0	0	0.031773129	0	0	0.156246147	0.040765121	0.077697651	0	0	0	0.023329856	0	0	0.002	0.405475203	0.915278812
TCGA-A6-5667-01A-21R-1723-07	0.030647997	0	0.000829549	0.103417133	0	0.169948898	0.056014656	0.051011192	0.031658362	0	0.024515454	0	0	0.243833753	0.041840534	0.134870231	0.008527375	0.047512832	0.009078421	0	0.020399189	0.025894425	0.1	0.104748077	1.048588052
TCGA-CM-6172-01A-11R-1653-07	0.077975162	0	0.010312852	0.049633822	0	0.32447347	0	0	0	0	0.001258872	0	0	0.310939527	0.009315468	0.145544157	0.00275638	0	0.00182696	0.06596333	0	0	0.086	0.113998395	1.057369968
TCGA-AZ-6600-01A-11R-1774-07	0.190675179	0	0.024225025	0.066963862	0	0.161214056	0.00490883	0.008111461	0.00904691	0	0.007775139	0	0	0.269275514	0.057145968	0.147798334	0	0	0.012426158	0.037043999	0	0.003389564	0.007	0.248981521	0.989341079
TCGA-F4-6463-01A-11R-1723-07	0.119936253	0	0	0.057572794	0	0.184036687	0.101128543	0	0	0.033192945	0	0.045213916	0.008045734	0.111199599	0.098525573	0.122313724	0.028295202	0	0.090539031	0	0	0	0.023	0.179986342	1.006886913
TCGA-AA-3971-01A-01R-1022-07	0.198065853	0	0.120741297	0.108956582	0	0.097717537	0.097036715	0	0.017760039	0	0	0.016004205	0	0.104655132	0.040365131	0.106825341	0.018110224	0	0.073761944	0	0	0	0.001	0.509349753	0.862571073
TCGA-AA-3666-01A-02R-0905-07	0.051494785	0	0.053864681	0.039007324	0	0.190120386	0.075063913	0.057841953	0.011011894	0	0.034351266	0	0.006792395	0.146846848	0.091954366	0.157949125	0.004384364	0.003285126	0	0.044986225	0	0.031045348	0.017	0.200008788	1.00093116
TCGA-D5-6898-01A-11R-1928-07	0.047799587	0	0.000398593	0.07582564	0	0.151466942	0.054469149	0	0.051628691	0	0.04269454	0	0	0.395856894	0.031105247	0.084222383	0.00940365	0.007302392	0	0.030537714	0	0.017288578	0.006	0.266624383	0.988815832
TCGA-D5-6537-01A-11R-1723-07	0	0.003218186	0	0.074903441	0	0.150990812	0.216759308	0	0.034107952	0	0.025433041	0	0.011059663	0.273151174	0.007994888	0	0	0.020249396	0	0.086284637	0	0.095847502	0.078	0.117507908	1.047555962
TCGA-SS-A7HO-01A-21R-A37K-07	0.053687458	0	0.000706048	0.128641339	0	0.085161331	0.091610042	0.024455868	0.00280545	0	0.07936067	0	0.110910338	0.117042269	0.035249476	0.19526731	0	0	0	0.067933088	0.007169314	0	0.644	-0.002516258	1.078309693
TCGA-CK-5915-01A-11R-1653-07	0.009357432	0	0	0.01839955	0	0.372352834	0.123920166	0	0.006238139	0	0.023510943	0	0.008092253	0.076457398	0.02331667	0.154036872	0.068390822	0.056358629	0.037272796	0	0.022295496	0	0.289	0.045260685	1.063128373
TCGA-AA-A00L-01A-01R-A002-07	0	0	0.039970357	0.047151953	0	0.2303618	0.046305717	0.016008109	0.044805584	0	0	0.079585534	0	0.240497334	0.03166635	0.063182223	0	0.018912061	0	0.141552979	0	0	0.19	0.069578149	1.074032498
TCGA-G4-6321-01A-11R-1723-07	0.135059399	0	0.010122209	0.312578444	0	0.186474859	0.036124425	0.035353983	0.007791583	0	0	0.031325796	0	0.064597262	0.018142945	0.055785638	0.009915668	0.029110837	0.067616954	0	0	0	0.054	0.143653244	1.046635394
TCGA-AA-3489-01A-21R-1839-07	0.174249096	0	0.063765507	0.091183265	0	0.178437205	0.026371276	0.005323475	0.018177808	0	0.023007412	0	0.006756262	0.185068276	0.078714459	0.088990184	0	0	0	0.040393613	0	0.019562163	0.004	0.306291924	0.960161487
TCGA-AA-A01S-01A-21R-A083-07	0.004133489	0	0.007125578	0.135156253	0	0.069194801	0.163265133	0	0.027909837	0	0.066832818	0	0.036730157	0.218304405	0.072219796	0.089576775	0.040352676	0	0	0.035862596	0.033335686	0	0.718	-0.009087957	1.087652493
TCGA-DM-A1HB-01A-21R-A180-07	0.043548606	0	0.003292885	0.008900649	0	0.190278356	0	0.002823645	0.062449817	0	0.067438009	0	0	0.235055502	0.013740263	0.042714252	0	0.003402608	0	0.321637271	0	0.004718136	0.068	0.127760828	1.072362646
TCGA-D5-6931-01A-11R-1928-07	0	0.019679713	0.036052676	0.092044518	0	0.172363834	0.047185711	0.091906739	0.033374051	0	0.025478253	0	0	0.127074137	0.098346313	0.12605408	0.021647156	0	0.092138446	0.014491053	0	0.00216332	0.09	0.112304279	1.037014734
TCGA-T9-A92H-01A-11R-A37K-07	0.030002797	0.004129803	0.022744029	0.128426832	0	0.134099487	0.057058922	0.099759098	0.015549154	0	0	0.053954096	0	0.204334084	0.055991142	0.103281364	0.022525862	0	0.060506975	0	0.007636356	0	0.283	0.04707444	1.067626739
TCGA-A6-5656-01B-02R-A277-07	0.023677331	0	9.36E-05	0	0	0.248148847	0.084256774	0.015303907	0	0	0.024661415	0	0	0.242126839	0.006878426	0.217064009	0	0.037125407	0.042686759	0	0.05758456	0.000392113	0.2	0.066384564	1.061857575
TCGA-AD-6965-01A-11R-1928-07	0.070069062	0	0.002875512	0.157509417	0	0.122428479	0.087545419	0.021981366	0.007790339	0	0.009034921	0.00876714	0	0.292297559	0.03010008	0.13506414	0.003876303	0	0.050660262	0	0	0	0.054	0.142853701	1.03328462
TCGA-DM-A1D7-01A-11R-A155-07	0.034539378	0	0.012158217	0.080319202	0	0.306399683	0.084027456	0.048374946	0.047327344	0	0	0.025015229	0.00800919	0.076860176	0.061720114	0.101129001	0.058459912	0	0.055660153	0	0	0	0.226	0.059910173	1.064944105
TCGA-A6-6140-01A-11R-1774-07	0.031909796	0	0.005714328	0.158634063	0	0.244007849	0.077254663	0.04399552	0.009174571	0	0.052445536	0	0.00506848	0.112800111	0.026292095	0.068176616	0	0.032555722	0	0.112909557	0	0.019061092	0.178	0.074376925	1.066216961
TCGA-CM-4744-01A-01R-A32Z-07	0.022751808	0	0.000434055	0.410630484	0	0	0.20866067	0.049686349	0.059715395	0	0	0.018764273	1.80E-05	0.024797614	0.054816081	0.081802645	0.031417357	0.009171412	0.027333812	0	0	0	0.015	0.206448871	1.021756757
TCGA-AD-A5EJ-01A-11R-A28H-07	0.025998338	0	0.015160064	0.057769782	0	0.175179366	0.021932478	0.036236209	0.006342547	0	0.094909581	0.012470892	0	0.224312851	0.043954921	0.110788028	0	0	0	0.161564086	0	0.013380857	0.104	0.101936258	1.056638304
TCGA-AA-3970-01A-01R-1022-07	0.086172042	0	0.055504001	0.079610827	0	0.281621456	0.048003604	0.041095645	0.006926975	0	0.011345996	0	0	0.114234493	0.03142164	0.158213281	0.04462324	0.006570036	0.006072724	0	0.028584041	0	0.007	0.245133727	0.984007554
TCGA-CK-5914-01A-11R-1653-07	0.042968503	0	0.002478895	0.192310783	0	0.176994902	0.088276487	0.068066799	0	0	0.001562407	0.028076839	0	0.139786701	0.103275775	0.123293455	0.001962972	0	0	0.030945483	0	0	0.093	0.109074188	1.052704656
TCGA-A6-5666-01A-01R-1653-07	0.016077499	0	0	0.037831393	0	0.183277873	0.034972719	0	0.071596923	0	0.05857263	0	0	0.377863668	0.029213076	0.063591159	0	0	0	0.074754659	0.009848654	0.042399747	0.227	0.059415643	1.087001776
TCGA-4N-A93T-01A-11R-A37K-07	0.061146554	0.073972835	0.062179937	0.198197278	0	0.288475565	0	0.060669931	0	0	0	0	0.030509547	0.079533682	0.005990163	0	0	0.0034652	0	0.123265848	0.012593459	0	0.013	0.216531828	1.01301337
TCGA-CM-6171-01A-11R-1653-07	0.054448717	0	0.005373792	0.028417891	0	0.301427305	0.039342011	0.011078775	0	0	0.01398644	0.001103942	0	0.125963437	0.072360989	0.14580555	0.015907396	0.00640065	0	0.069323947	0	0.109059158	0.158	0.080988254	1.053347857
TCGA-G4-6309-01A-21R-1839-07	0.03030295	0.030093678	0	0.060008351	0	0.290629533	0.079361649	0.009204563	0.021413391	0	0	0.004445948	0.00504707	0.169557782	0.03036255	0.112800501	0.002535951	0.069154672	0	0.071827248	0.013254164	0	0.114	0.098124376	1.046828057
TCGA-AA-3697-01A-01R-1723-07	0.093716779	0	0.036185784	0.032298712	0	0.165288232	0.110411154	0	0	0.003544265	0.017083953	0	0	0.262447538	0.047975597	0.142101828	0.013003536	0.008008317	0.008425168	0.059509138	0	0	0.02	0.186198395	1.010739545
TCGA-G4-6586-01A-11R-1774-07	0.065107506	0	0.010367984	0.390269884	0	0.006332646	0.141916454	0.073862288	0.019468191	0	0.083553837	0	0	0.083844691	0.046742021	0.037998729	0.02022732	0.014416645	0	0.005891803	0	0	0.007	0.231207341	1.010984164
TCGA-A6-3809-01B-04R-A277-07	0.071963082	0	0.012637792	0.002010728	0	0.334716898	0.004731898	0.022368091	0	0	0.022257456	0.010404769	0.002335442	0.028095385	0.018355468	0.143291991	0	0.041793128	0	0.240691771	0.016041929	0.028304172	0.058	0.135869119	1.040417457
TCGA-A6-6650-01A-11R-1774-07	0.016238325	0	0.078011412	0.039837475	0	0.351437471	0.056230391	0.07786308	0	0	0	0	0	0.155304536	0.058215537	0.104096842	0.0241735	0.020353198	0.018238233	0	0	0	0.091	0.112192945	1.045721575
TCGA-AZ-4616-01A-21R-1839-07	0.025926165	0	0.006497274	0.248988384	0	0.062119531	0.167647747	0.03072528	0.029537818	0	0.026651836	0.033218674	0	0.116658661	0.158125322	0.054498472	0	0.023056004	0.016348834	0	0	0	0.007	0.245303247	0.99917515
TCGA-D5-6928-01A-11R-1928-07	0.007409446	0.034070576	0.005087578	0.287672146	0	0.036007788	0.094483633	0.057485482	0.069897895	0	0.061203347	0	0	0.147120563	0.073582525	0.087497929	0.004356447	0	0.01476102	0	0	0.019363623	0.123	0.093941083	1.061662457
TCGA-AA-A02J-01A-01R-A00A-07	0	0.01645694	0.005976409	0.052171818	0	0.188012807	0.246563968	0.042353859	0	0	0.029895993	0	0.016726284	0.29434301	0.018992202	0.007833521	0.005809131	0.024550411	0	0.04505758	0.005256066	0	0.269	0.04993976	1.073713625
TCGA-D5-6538-01A-11R-1723-07	0.019860581	0.00535033	0	0.045664077	0	0.206026483	0.134775161	0.020146142	1.94E-05	0	0.073582986	0.016263567	0.035687189	0.316613068	0	0.072711272	0.007667094	0.015339571	0.030293108	0	0	0	0.565	0.006112401	1.093865272
TCGA-NH-A6GB-01A-11R-A37K-07	0	0	0.068915953	0.041941725	0	0.184944094	0.175640169	0.07012204	0.017263859	0	0.046230398	0	0	0.221766779	0.042556408	0.063063443	0	0	0.025762094	0	0	0.041793039	0.469	0.017962504	1.07583223
TCGA-A6-2682-01A-01R-1410-07	0.013337007	0	0.002370682	0.019932998	0	0.026996587	0.05402574	0.019064131	0.01550398	0	0.026066037	0	0	0.367579211	0	0.021426041	0	0	0	0.397329504	0	0.036368081	0.049	0.147248336	1.110053472
TCGA-AA-A02Y-01A-43R-A32Y-07	0	0	0.003702798	0.274901962	0	0.189760072	0.168034432	0.04912113	0	0	0	0.029608653	0.00693169	0.056325603	0.131149286	0.048087398	0.019786945	0	0.022590031	0	0	0	0.075	0.120824041	1.065341847
TCGA-AA-3850-01A-01R-1022-07	0.004868909	0	0.139059775	0.059521191	0	0.194695093	0.068605097	0.069309166	0.027732264	0	0.040018641	0	0	0.188017819	0.028156915	0.143459023	0	0.000261144	0	0.021682767	0.001950188	0.012662007	0.007	0.242390246	0.98833392
TCGA-CK-6747-01A-11R-1839-07	0.103803415	0	0.102979661	0.090745922	0	0.216041468	0.062287917	0.02485147	0.050487843	0	0.007725813	0.002597574	0.005005946	0.076263263	0.072075651	0.079791796	0.068402012	0	0.03694025	0	0	0	0.003	0.339953893	0.943200467
TCGA-A6-6782-01A-11R-1839-07	0.108323401	0	0.039406919	0.17242007	0	0.154630777	0.046698594	0.000461993	0	0	0.004540496	0.014197952	0	0.185641752	0.14617546	0.110668272	0.006789858	0	0	0.003345333	0	0.006699124	0.017	0.201864621	1.011613012
TCGA-CM-5860-01A-01R-1653-07	0.008126854	0	0.00297305	0.096132264	0	0.173514277	0.014172437	0.021767008	0.028336178	0	0	0	0	0.309506801	0.135298045	0.128884036	0.029352158	0	0	0.051936891	0	0	0.018	0.19372411	1.025186104
TCGA-AA-A00R-01A-01R-A002-07	0.023563395	0	0.002287662	0.215989935	0	0.107019222	0.162890052	0.060704404	0	0	0.051771504	0.0215184	0	0.123346958	0.085763494	0.079207641	0.012088781	0	0.041445711	0	0	0.01240284	0.045	0.153994367	1.030181927
TCGA-A6-6653-01A-11R-1774-07	0.061879412	0	0.010087984	0.029691836	0	0.240612781	0	0	0.005916738	0	0.006171474	0.039013749	0	0.361469066	0.043384115	0.068132656	0.018525231	0	0	0.10076181	0.005637375	0.008715772	0.016	0.204888067	1.017784795
TCGA-AD-6890-01A-11R-1928-07	0.067732946	0	0.009739711	0.109356017	0	0.102448143	0.156239344	0	0.010993247	0	0.054449402	0	0.022693661	0.281113459	0.086724005	0.052119896	0.016662725	0	0.014023794	0	0.01570365	0	0.044	0.15476711	1.024617166
TCGA-D5-6539-01A-11R-1723-07	0.011150512	0	0.110619681	0.088840713	0	0.254459138	0	0.014985393	0.050068943	0	0	0.009388995	0.005173246	0.04230031	0.04708017	0.140581983	0.090461617	0.019307057	0.084542701	0	0.031039542	0	0.015	0.207328102	0.995912428
TCGA-AD-A5EK-01A-11R-A28H-07	0.024341728	0	0.002067325	0.033100913	0	0.386102269	0.076354058	0.048348516	0	0	0.044680649	0	0	0.194216613	0.018999671	0.106113309	0	0.040948009	0.024726941	0	0	0	0.227	0.059273555	1.07373251
TCGA-A6-3808-01A-01R-1022-07	0.11715354	0	0.010923072	0.039816611	0	0.209054408	0.025281117	0.034987296	0.015015904	0	0	0.016380267	0	0.214299201	0.061389504	0.116547778	0.005727303	0	0	0.09574374	0.014354907	0.023325354	0.006	0.271929762	0.974337844
TCGA-AA-3506-01A-01R-1410-07	0.041852194	0	0.003835007	0.193073214	0	0.05263112	0.004591759	0.01424195	0.071131165	0	0.007192498	0	0	0.24807934	0.076234713	0.180315992	0.020195442	0	0	0.064017493	0.022608113	0	0.094	0.1082255	1.051727774
TCGA-G4-6298-01A-11R-1723-07	0.020934714	0.035708767	0	0.101877879	0	0.058781237	0.099018238	0.056545336	0.000674533	0	0.054841975	0	0.017488922	0.282687941	0.029805273	0.071488448	0.006077933	0	0	0.164068804	0	0	0.435	0.022542006	1.091131409
TCGA-AZ-6608-01A-11R-1839-07	0.11962787	0	0.025024437	0.035462446	0	0.215638573	0.173792159	0.067999089	0.015516979	0	0	0	0	0.249090989	0.030580932	0.055741195	0	0.002709259	0.007659361	0	0.00115671	0	0.274	0.049139407	1.069494296
TCGA-AA-3678-01A-01R-0905-07	0.065601392	0	0.006121728	0.069695786	0	0.24897041	0.174351408	0	0	0	0.038513029	0	0.015896576	0.212057152	0.03451376	0.069001719	0	0.041259454	0	0.024017587	0	0	0.086	0.114167444	1.039510059
TCGA-A6-5665-01A-01R-1653-07	0.05840754	0	0.033810027	0.298628696	0	0.115451119	0.172420814	0.034944089	0	0	0.07961245	0	0.005010282	0.069409816	0.045556817	0.07191417	0.009126152	0.001005111	0	0	0.004702918	0	0.037	0.163667792	1.035580413
TCGA-G4-6306-01A-11R-1774-07	0.004247309	0.008454927	0	0.326245119	0	0.053051667	0.139206841	0.123038359	0.083696004	0	0	0.015195753	0.006667857	0.075432039	0.083510706	0.011617239	0.018373403	0	0.051262779	0	0	0	0.177	0.07500323	1.089119855
TCGA-F4-6806-01A-11R-1839-07	0.213241866	0	0.065317918	0.116159196	0	0.218275779	0	0.047248547	0.053420734	0	0	0	0.019015829	0.098699767	0.031400657	0.020962735	0.036225912	0	0	0.072211538	0.007819523	0	0.003	0.345072091	0.945610187
TCGA-AA-A01T-01A-21R-A16W-07	0.043397109	0	0.012895717	0.101654206	0	0.174910793	0.062216907	0.006140962	0.115790014	0	0.015384371	0.01353571	0	0.309869574	0.132981316	0	0.002066771	0	0	0.005453622	0	0.003702931	0.304	0.042699756	1.093282649
TCGA-A6-6651-01A-21R-1839-07	0.10196977	0	0.085842418	0.065352461	0	0.081855708	0.063142999	0	0.037174196	0	0.015730231	0	0	0.340232024	0.036206286	0.099989668	0.008198228	0	0.06186976	0	0	0.002436252	0.006	0.286607663	0.971690476
TCGA-AA-3812-01A-01R-0905-07	0.011542853	0	0.003660713	0.055174077	0	0.033407621	0.003948733	0.016867613	0.057359701	0	0	0.000396751	0	0.702632548	0.014758463	0.062636973	0.003197517	0	0	0.034416438	0	0	0	0.558639923	0.840151151
TCGA-F4-6809-01A-11R-1839-07	0.154622197	0	0	0.119939514	0	0.211349125	0	0.024707701	0.069201387	0	0	0.012626222	0	0.170424428	0.101895145	0.101629711	0.003915747	0	0	0.029688823	0	0	0.006	0.268650028	0.980316365
TCGA-AD-5900-01A-11R-1653-07	0.104290357	0	0.00727633	0.171823639	0	0.168624768	0.047292408	0.046457444	0.005230011	0	0.01068109	0.018186596	0	0.154146346	0.073724249	0.141604881	0	0	0.05066188	0	0	0	0.008	0.226553452	0.993592876
TCGA-D5-6930-01A-11R-1928-07	0.130134268	0	0.019488107	0.152437982	0	0.174736115	0.019763509	0.049297254	0.014627278	0	0.015632585	0.039655132	0.000359511	0.178405182	0.121212515	0.064689306	0.009343497	0	0	0.01021776	0	0	0.018	0.195432682	1.01555731
TCGA-AA-A03J-01A-21R-A16W-07	0.01269784	0.01227383	0	0.270038555	0	0	0.159688773	0.024533517	0.04072883	0	0.013726795	0.041315126	0	0.189093805	0.055705792	0.132119148	0.025946303	0	0.022131686	0	0	0	0.054	0.142358062	1.034299891
TCGA-AA-3815-01A-01R-1022-07	0.067943097	0	0.001321984	0.22035473	0	0.141616385	0.107203	0.017355701	0.013313284	0	0	0.048202021	0	0.113978505	0.091753997	0.124650946	0.003151063	0.005253612	0.043901676	0	0	0	0.007	0.233216628	0.993787586
TCGA-CM-6169-01A-11R-1653-07	0.043955059	0	0.006300573	0.013566624	0	0.157544161	0.147084753	0	0	0	0.039890391	0	0	0.331890393	0.062007633	0.138811766	0.003750612	0	0.03642372	0	0.018774317	0	0.055	0.139839864	1.036578434
TCGA-A6-6650-01B-02R-A277-07	0.115906581	0	0.151881424	0	0	0.43260766	0.035877273	0.002580246	0	0	0.025715204	0	0.001656321	0.002711071	0.030807746	0.120362822	0.014181435	0.020647628	0	0.019338489	0.022905299	0.002820799	0.018	0.19140497	1.020722057
TCGA-F4-6855-01A-11R-1928-07	0.005549105	0.007220738	0	0.03209515	0	0.188506708	0	0.006846759	0.028486973	0	0	0.058571194	0	0.302492919	0.036201149	0.276142183	0.015134299	0	0.042752822	0	0	0	0.045	0.152930003	1.042561115
TCGA-CK-4950-01A-01R-1723-07	0.031630502	0	0.079173077	0.116775679	0	0.164626627	0.07131912	0.076061226	0.009313502	0	0.022288846	0	0	0.169278947	0.034901387	0.124430283	0.005601084	0	0.040879968	0.008371052	0.029004959	0.016343741	0.016	0.205721628	0.998654857
TCGA-G4-6294-01A-11R-1774-07	0.045821868	0	0.00999494	0.030538057	0	0.30109027	0.097865405	0.022282272	0	0	0.041440676	0	0	0.196742147	0.03767516	0.11820179	0.092882959	0	0	0.005464455	0	0	0.275	0.048570752	1.065960623
TCGA-A6-3807-01A-01R-1022-07	0.018471595	0	0.000381898	0.095967883	0	0.15713153	0.070344006	0.052082226	0	0	0.048031941	0	0	0.127960101	0.087866978	0.151185532	0.006818461	0.002479937	0.030280627	0	0.069852328	0.081144957	0.596	0.002074115	1.080386664
TCGA-AA-3846-01A-01R-1022-07	0.073981578	0	0.010186459	0.039835674	0	0.218917969	0.174750877	0.045744874	0.003308552	0	0.021639834	0	0	0.125432355	0.011479446	0.161096307	0.01906428	0.032389932	0.021210395	0	0.038727053	0.002234416	0.059	0.13517772	1.023010354
TCGA-F4-6703-01A-11R-1839-07	0.029428243	0	0.00529738	0.056049306	0	0.185945649	0.05390678	0.035740372	0.008104442	0	0.033706524	0.009431798	0	0.27060688	0.099264713	0.13665079	0.005384204	0	0	0.051592744	0	0.018890176	0.084	0.114707017	1.0496026
TCGA-AZ-4313-01A-01R-1410-07	0.005157099	0.002796425	0	0.238628595	0	0	0.107193807	0.009670902	0.043252925	0	0.072130957	0	0	0.284982143	0.069585254	0.058197971	0.012160859	0	0	0.080493702	0.015749361	0	0.101	0.103708085	1.059210912
TCGA-F4-6461-01A-11R-1774-07	0.358519266	0	0.042211841	0.040492048	0	0.150548577	0	0.027000579	0.035724869	0	0	0.014696143	0	0.184115153	0.045607182	0.072826895	0	0	0.028257446	0	0	0	0	0.559627318	0.829473262
TCGA-AA-3662-01A-01R-1723-07	0.023016212	0	0.00051718	0.089803664	0	0.117813374	0.029920709	0.003166457	0	0	0.053692363	0.001609031	0	0.224214721	0.133789577	0.157693016	0.023507127	0	0	0.082948802	0.016196877	0.042110888	0.342	0.036181863	1.086281754
TCGA-A6-2678-01A-01R-0821-07	0.053116073	0	0.005439155	0.113409752	0	0.25515094	0.087978906	0.024214491	0	0	0.012252835	0.015142721	0.001213691	0.17680317	0.068267897	0.140514651	0.009398845	0.006104736	0.029668535	0	0	0.001323603	0.049	0.147209705	1.028243119
TCGA-CM-6675-01A-11R-1839-07	0	0	0.016686836	0.083841132	0	0.247726276	0.087727783	0.098277574	0.04149324	0.009744496	0.00474207	0	0	0.044150672	0.102555481	0.157715462	0.052942376	0.003346335	0.049050267	0	0	0	0.32	0.039750714	1.075114637
TCGA-AY-4071-01A-01R-1113-07	0.056410283	0	0.033665354	0.236818348	0	0.206409385	0.018604227	0.038086331	0.032210806	0	0	0.010949805	0.022860821	0.089982271	0.087416251	0.124386388	0.02917999	0	0	0.01301974	0	0	0.046	0.152273241	1.033724176
TCGA-AA-3976-01A-01R-1022-07	0.060634462	0	0	0.056962804	0	0.27102601	0.096641832	0.003733054	0.019059061	0	0.042418858	0	0.015294224	0.119122681	0.053167363	0.174711789	0.05284347	0.000828769	0.030481239	0.003074385	0	0	0.237	0.05736735	1.056049478
TCGA-CA-5797-01A-01R-1653-07	0.059331212	0	0.041347227	0.108908511	0	0.06607465	0.055663416	0.02755016	0.036843907	0	0	0.010472034	0	0.300570486	0.134569621	0.079736523	0.013893866	0	0.065038387	0	0	0	0.007	0.231432911	0.99681518
TCGA-AA-A01R-01A-21R-A083-07	0.011843962	0.007759029	0	0.233967563	0	0.099561561	0.023217802	0.051622362	0.077228389	0	0	0.095503912	0	0.229009751	0.070941509	0.046674546	0.00854458	0	0.044125035	0	0	0	0.003	0.323965419	0.959723731
TCGA-A6-5664-01A-21R-1839-07	0.060750597	0	0.038168375	0.11475685	0	0.171982737	0.016070248	0.029430052	0.021863564	0	0.015953009	0	0	0.131021646	0.040567826	0.234976537	0.003768931	0	0	0.099223152	0.002823593	0.018642883	0.02	0.185388159	1.009393516
TCGA-AA-A02H-01A-01R-A089-07	0.036632231	0	0.008837044	0.084285744	0	0.280042956	0.012776725	0.086471206	0.017818296	0	0	0.061378303	0.001340441	0.13424158	0.063361532	0.114037922	0.032548337	0	0.057122873	0	0.00910481	0	0.259	0.051872069	1.071042322
TCGA-AA-3862-01A-01R-1022-07	0.018301037	0	0.000718199	0.175901334	0	0.202991641	0.113155142	0.033926476	0.028406641	0	0	0	0	0.127381189	0.082995103	0.109735824	0.005781665	0.000162782	0.024241263	0	0.055316938	0.020984768	0.185	0.071273236	1.061284457
TCGA-D5-7000-01A-11R-A32Z-07	0.067412261	0	0.028602041	0.1012724	0	0.177554306	0.049364603	0.049009169	0.016123348	0	0.030224945	0	0	0.204357284	0.063459938	0.079572547	0.007243583	0	0.020904061	0.027837496	0.046110128	0.030951888	0.017	0.19944116	1.002370691
TCGA-CA-6716-01A-11R-1839-07	0.108164785	0	0.005975224	0.032561434	0	0.131212299	0.136265529	0.001989642	0.002033585	0	0.077511512	0	0.016084019	0.359771323	0	0.06804826	0.015421222	0	0	0.044961166	0	0	0.066	0.130290178	1.044178112
TCGA-AA-A01G-01A-01R-A002-07	0	0.01177736	0.009646045	0.058469723	0	0.261471141	0	0.02745798	0.002103451	0	0	0.132271975	0.037619183	0.283244713	0.036047884	0.042680952	0.020198387	0.017808967	0.009756822	0	0.049445418	0	0.288	0.045857973	1.086092948
TCGA-A6-5661-01B-05R-2302-07	0.060007616	0	0.004558932	0.031587721	0	0.380652255	0.017061471	0.050677408	0.008576188	0	0.02984495	0	0.007935946	0.018466789	0	0.059315742	0	0.075091426	0	0.203322603	0.026328476	0.026572477	0.108	0.09999236	1.059825997
TCGA-D5-6535-01A-11R-1723-07	0.010401882	0	0.024012342	0.063174021	0	0.197409014	0.049898709	0.063874637	0.05227598	0	0.035344768	0	0	0.26646438	0.087543572	0.116100929	0	0.003108807	0	0.028448272	0	0.001942687	0.175	0.07588544	1.066665028
TCGA-CK-6748-01A-11R-1839-07	0	0	0	0.022580342	0	0.102250588	0.04812916	0	0.019725098	0	0	0.004126383	0	0.61010878	0.017286167	0.082537733	0.005335364	0.005848505	0	0.062156751	0.010843544	0.009071586	0.005	0.290628664	1.016763768
TCGA-D5-5539-01A-01R-1653-07	0.057233068	0	0.003490616	0.035837485	0	0.15464593	0	0.003846008	0.027087597	0	0.005162837	0	0	0.454045016	0.049171728	0.13593587	0	0	0	0.06223196	0.011311884	0	0.006	0.285852605	0.990506334
TCGA-A6-4105-01A-02R-1774-07	0.044190291	0	0.008736115	0.170797573	0	0.169493271	0.15232148	0.03834981	8.22E-05	0	0.05178868	0	0.002735132	0.113825552	0.068791155	0.142078862	0.001532979	0.004536025	0	0.00446428	0.013748571	0.012527991	0.051	0.145719432	1.029000557
TCGA-G4-6307-01A-11R-1723-07	0.214207088	0	0	0.04990507	0	0.181705786	0.134600542	0.013776027	0.019199646	0	0.029397737	0	0	0.181106513	0.051888751	0.063313076	0.055181237	0	0	0.005718527	0	0	0.055	0.141115419	1.027935567
TCGA-A6-2680-01A-01R-1410-07	0.052729709	0	0.051971955	0.072621177	0	0.162134963	0	0.001436641	0.028252664	0	0	0	0	0.324772113	0.067950952	0.107788957	0.03316513	0	0	0.066816206	0.030359533	0	0.032	0.172054523	1.026307354
TCGA-CM-5862-01A-01R-1653-07	0.047678296	0	0.012188627	0.033724419	0	0.247992249	0.104569519	0.010639192	0	0	0.048659584	0.066729403	0	0.255627512	0.019511511	0.084309327	0.003685398	0.005805319	0.040585026	0	0.017382833	0.000911785	0.268	0.050465168	1.07135208
TCGA-AA-3555-01A-01R-0821-07	0.036718729	0	0.005256628	0	0	0.196038395	0	0.022905355	0	0	0.014923939	0.014011591	0	0.187452923	0.101125123	0.12150394	0	0.010344613	0	0.137836293	0.01099387	0.140888601	0.007	0.240283081	0.996535048
TCGA-DM-A28G-01A-11R-A16W-07	0.001335525	0.021505233	0.013263804	0.085459965	0	0.199369387	0.021727429	0	0.009885579	0.027191555	0.056352847	0	0.002489602	0.304959013	0.019223324	0.114313991	0	0	0	0.122922745	0	0	0.225	0.060455224	1.080644817
TCGA-5M-AATE-01A-11R-A41B-07	0.056975652	0	0.007409557	0.09564216	0	0.217617102	0.063982371	0.053594881	0.009752449	0	0.03825234	0	0	0.252599197	0.040768222	0.114250522	0.031560691	0	0.017594856	0	0	0	0.12	0.095544081	1.052904449
TCGA-DM-A28H-01A-11R-A16W-07	0.102450286	0	0.109060456	0.050039777	0	0.12145552	0.037286802	0.054592054	0.007625506	0	0	0.005927381	0	0.136162617	0.085896902	0.101979925	0.158706628	0	0.022370999	0.006445146	0	0	0.008	0.227311395	0.990581443
TCGA-AA-A024-01A-02R-A00A-07	0.012714985	0	0.004598403	0.023085686	0	0.320444512	0	0.055985031	0.046066875	0	0	0.110427802	0.004807973	0.197511051	0.031709149	0.112184104	0.005136805	0	0	0.075327624	0	0	0.341	0.036293292	1.093138742
TCGA-CM-4747-01A-01R-1410-07	0.004187523	0	0.004154997	0.080699012	0	0.188321396	0	0.016682015	0.074562628	0	0.027234777	0	0	0.453953551	0.023905954	0.051514531	0	0	0	0.074783616	0	0	0.033	0.16563707	1.052720425
TCGA-G4-6314-01A-11R-1723-07	0.073951002	0	0.007120306	0.068125372	0	0.236980863	0	0.031045554	0	0	0	0	0	0.239432621	0.107766524	0.194060636	0.009417476	0	0	0.032099647	0	0	0.019	0.188633312	1.018080479
TCGA-AA-3930-01A-01R-1022-07	0.053619988	0	0.052237038	0.090924062	0	0.169399077	0.037180544	0.017705613	0.013153168	0	0.000569284	0.012842542	0.010774691	0.138008456	0.063287542	0.161344349	0.035269715	0.003836888	0.033565438	0	0.014564361	0.091717245	0.078	0.117471246	1.031889669
TCGA-CA-6718-01A-11R-1839-07	0.069539189	0	0.06014844	0.095896265	0	0.119112017	0.055936996	0.064288946	0	0.07635627	0.042000772	0.03040675	0	0.078019269	0.170141073	0.082251198	0.018339694	0	0.030742094	0	0	0.006821027	0.002	0.374342535	0.931085571
TCGA-AD-6963-01A-11R-1928-07	0.056660047	0	0.012361117	0.274019377	0	0.097183481	0.152149132	0.066434826	0	0	0.017448753	0	0	0.118930078	0.081973813	0.060874824	0.009759037	0	0	0.0066615	0	0.045544016	0.028	0.17558514	1.022280514
TCGA-AA-3982-01A-02R-1022-07	0.03962508	0	0	0.171333844	0	0.191661525	0.03454307	0.013961458	0.05914205	0	0	0	0	0.080581798	0.071909814	0.216628406	0.092970982	0	0.023920157	0.003721817	0	0	0.014	0.209272954	1.000956496
TCGA-5M-AATA-01A-31R-A41B-07	0.07308908	0	0.003344307	0.12096923	0	0.375548342	0.070163969	0.034855127	0.034797577	0	0	0	0.008612365	0.110763803	0.023856313	0.067575111	0	0.016998459	0	0.050181441	0.009244876	0	0.07	0.125745905	1.051676782
TCGA-CM-6680-01A-11R-1839-07	0.01176424	0	0.003621512	0.062953181	0	0.346170712	0.000957055	0	0.081903948	0	0.016728376	0	0	0.243056562	0.035865801	0.14643497	0	0	0	0.050543643	0	0	0.222	0.061213651	1.081200038
TCGA-DM-A1D6-01A-21R-A155-07	0.005344793	0	0.018852844	0.101451869	0	0.38808251	0.005898334	0	0.009401429	0	0	0.003800948	0.008347398	0.235700088	0.025583805	0.110239658	0.008060945	0.065275975	0	0.013959404	0	0	0.436	0.022239614	1.097608715
TCGA-AZ-6603-01A-11R-1839-07	0.063888345	0	0.005569214	0.090412776	0	0.205316589	0.053468378	0.041678426	0.015177615	0	0.013240909	0	0.010866318	0.103454743	0.165926081	0.119033684	0.049946073	0	0.055758992	0	0	0.006261858	0.014	0.211422342	1.002102495
TCGA-A6-6142-01A-11R-1774-07	0.083692011	0	0.010142282	0.026415965	0	0.082428578	0	0.007327067	0.025208809	0	0	0.009576523	0	0.538481013	0.066964421	0.043100603	0	0	0	0.079335656	0.007791913	0.01953516	0.004	0.299819394	0.993449637
TCGA-AZ-4315-01A-01R-1410-07	0.015259908	0	0.010160767	0.109656368	0	0.170504327	0.077553254	0.076567156	0	0	0.045243594	0.002803622	0.0040213	0.136236852	0.159327777	0.142008787	0.034573224	0	0.016083063	0	0	0	0.077	0.119210033	1.047148601
TCGA-AD-6895-01A-11R-1928-07	0.001365847	0	0.004213595	0.21594592	0	0.041132416	0.188165539	0.081619579	0	0	0.053792724	0.036610235	0	0.061145246	0.096809579	0.078621177	0.019610211	0.022599459	0.096718017	0	0	0.001650456	0.008	0.227529096	0.997526315
TCGA-CA-5796-01A-01R-1653-07	0.044039729	0	0.120218791	0.083742261	0	0.431293701	0.019876784	0.006859105	0.018714418	0	0	0	0	0.08926495	0.023555447	0.071085667	0.071132568	0.007706145	0.012510435	0	0	0	0.007	0.231997817	1.00086876
TCGA-A6-2672-01B-03R-2302-07	0.011622771	0	0.001781916	0	0	0.326181442	0.075707275	0	0	0	0.100512236	0	0	0.255832526	0.110693609	0.037098064	0.004158547	0	0	0.051763806	0.014278635	0.010369173	0.106	0.101295373	1.058224779
TCGA-AA-3510-01A-01R-1410-07	0.054709671	0	0.002920786	0.065191254	0	0.234462082	0.046223617	0	0.008301827	0	0.024918373	0	0	0.170157319	0.159256638	0.191569907	0.020423086	0	0.000966769	0.012323144	0	0.008575527	0.093	0.10877353	1.053151985
TCGA-AA-3527-01A-01R-0821-07	0.021448894	0	0	0.152416704	0	0	0.167640639	0.002356371	0.007742151	0	0.038871846	0	0	0.434916466	0.078207494	0.055566988	0.023008514	0	0.017823934	0	0	0	0.004	0.304009671	0.973048208
TCGA-F4-6807-01A-11R-1839-07	0.069098668	0	0.002368717	0.190026952	0	0.159339565	0.082327188	0.030400635	0.032769401	0	0.012064474	0	0	0.161106726	0.102330696	0.109592737	0.018192975	0	0.024869114	0	0	0.005512151	0.073	0.123433824	1.040654826
TCGA-G4-6310-01A-11R-1723-07	0.009952744	0.059239892	0	0.011477348	0	0.192852993	0.036362563	0.005751525	0.000190031	0	0.08914162	0	0	0.38313766	0	0.163900364	0	0	0	0.017974301	0.030018958	0	0.276	0.048442024	1.093205161
TCGA-AA-A00K-01A-02R-A002-07	0.024681062	0.026030851	0	0.051227289	0	0.152427741	0.230479416	0	0.00536289	0	0.057924323	0	0	0.291125478	0	0.078242601	0.001955772	0	0	0.080542578	0	0	0.077	0.118883495	1.045466547
TCGA-D5-6529-01A-11R-1774-07	0.007001162	0.014188773	0.038271191	0.099316131	0	0.210443705	0.022393273	0.047458205	0.039424351	0	0	0	0	0.186073592	0.089233327	0.136771946	0.010880562	0	0	0.06644376	0.002811904	0.029288119	0.1	0.104706791	1.047360766
TCGA-AA-A01I-01A-02R-A089-07	0.049972666	0	0.017782271	0.094575608	0	0.311007014	0.164321165	0.050506044	0	0	0	0	0.005637581	0.076502629	0.084936883	0.102842942	0.024974362	0	0	0.011219937	0.005720896	0	0.115	0.097700228	1.052865262
TCGA-AA-A01Z-01A-11R-A083-07	0.111324847	0	0.009947322	0.042749718	0	0.206471096	0	0.079508318	0.002969881	0	0	0	0.037079664	0.178654174	0.032860869	0	0.040889616	0	0	0.219145111	0.038399385	0	0.268	0.050671508	1.075915396
TCGA-G4-6588-01A-11R-1774-07	0.007192021	0	0.001714475	0.017077214	0	0.27276598	0	0.0094445	0.00705386	0	0.04045951	0	0	0.245117893	0.01915801	0.132052727	0	0.018270096	0	0.206666412	0	0.0230273	0.007	0.238486256	1.001785841
TCGA-CK-5912-01A-11R-1653-07	0.074839523	0	0.061026475	0.021585999	0	0.172453874	0.074673617	0	0	0	0.021719709	0	0	0.409155356	0.026840316	0.071392986	0.010551141	0	0	0.055761006	0	0	0.032	0.169626716	1.035062928
TCGA-CM-6679-01A-11R-1839-07	0.017723253	0	0.031439515	0.055305092	0	0.236762725	0.000462316	0.045890989	0.049118409	0	0.006121089	0	0	0.372019287	0.070234612	0.081995659	0.023159589	0	0	0.009767465	0	0	0.2	0.066328259	1.084898333
TCGA-AA-3519-01A-02R-0821-07	0.02214354	0	0.068249355	0.025675636	0	0.360604584	0.013070494	0.024458495	0	0	0	0.017103978	0.011618293	0.12417603	0.051622726	0.161327763	0	0.031277101	0	0.032989332	0.021416125	0.034266547	0.055	0.139348493	1.028875953
TCGA-AZ-6607-01A-11R-1839-07	0.029984422	0	0.005067674	0.098053796	0	0.342835346	0.068494558	0	0	0	0.063050161	0	0.005280111	0.084418013	0.076632902	0.107918432	0.034973	0.005463219	0	0.052927002	0.021043121	0.003858242	0.07	0.126241068	1.040010215
TCGA-A6-5659-01B-04R-A277-07	0.087293219	0	0.00630758	0	0	0.372659416	0.044164415	0	0	0	0.057172153	0	0.006911715	0.084886654	0	0.208200055	0	0.057913666	0	0.074491127	0	0	0.43	0.023807125	1.073785146
TCGA-CM-5344-01A-21R-1723-07	0.084357126	0	0.025013763	0.035824478	0	0.100432283	0	0.015108365	0.043417259	0	0	0.004341616	0	0.553022942	0.04909672	0.059165469	0.001644647	0	0.028575332	0	0	0	0.008	0.221839622	1.035156542
TCGA-AA-3831-01A-01R-0905-07	0.002002833	0	0.087677865	0.098129446	0	0.259190265	0.101762398	0.019095218	0.021727398	0	0.034646284	0	0.012110007	0.050794769	0.026288072	0.187072262	0.036200704	0.011912346	0	0.02592778	0.010882398	0.014579956	0.021	0.181751606	1.008696323
TCGA-A6-2672-01A-01R-0826-07	0.034553474	0	0.002585485	0.154076499	0	0.127481634	0.103618823	0.050109147	0.010191076	0	0.058297317	0	0	0.246340809	0.056880277	0.069773193	0.001246923	0.007265786	0	0.06279801	0	0.014781548	0.008	0.223797723	0.999101387
TCGA-DM-A0X9-01A-11R-A155-07	0.013629967	0	0.007518801	0.244653834	0	0.252448061	0.103190626	0.103082728	0.026427138	0	0	0	0.000803558	0.049349756	0.065910662	0.07268961	0.057986461	0	0.002308798	0	0	0	0.14	0.087481461	1.081159333
TCGA-D5-6541-01A-11R-1723-07	0.020754116	0	0.022263366	0.154364399	0	0.071153934	0.05990771	0.009329984	0.038974194	0.002743193	0.00166597	0	0	0.266703611	0.138755137	0.171651209	0.016000998	0	0.009140067	0	0	0.016592111	0.148	0.084071296	1.068152547
TCGA-A6-3810-01A-01R-1022-07	0.050049097	0	0.0050883	0.076814549	0	0.1382892	0.071064003	0.014745679	0	0	0	0.006480096	0	0.307267955	0.072986545	0.124492734	0	0	0	0.076124478	0.015066051	0.041531312	0.024	0.177970158	1.023212666
TCGA-A6-4107-01A-02R-1410-07	0.088158242	0	0	0.055691697	0	0.277801405	0.006633205	0.017255911	0.053412032	0	0	0	0.01807239	0.138605362	0.071070866	0.16458326	0.029081911	0	0	0.079633718	0	0	0.092	0.110460267	1.04237404
TCGA-AA-3875-01A-01R-0905-07	0.075320896	0	0	0.087723106	0	0.151282271	0	0.075578823	0.03066128	0	0	0.018689211	0	0.0761165	0.066739754	0.126402411	0.051679376	0.017785186	0.013894905	0.006328579	0.076554626	0.125243076	0.074	0.122946795	1.033319185
TCGA-G4-6295-01A-11R-1723-07	0.069864735	0	0	0.243304766	0	0.084882893	0.179196372	0.042289466	0	0	0	0.031455259	0	0.053804328	0.105729885	0.114572848	0.035527132	0	0.039372314	0	0	0	0.053	0.144618056	1.031193389
TCGA-DM-A28F-01A-11R-A32Y-07	0.075570552	0.014205411	0	0.088363139	0	0.338583324	0	0	0.010907878	0	0	0	0	0.188038574	0.206237374	0	0.035904537	0	0	0.024492615	0.017696597	0	0.18	0.073597888	1.087991714
TCGA-CM-4743-01A-01R-1723-07	0.000226473	0.027241266	7.85E-05	0.154206686	0	0.092614388	0.103994519	0.05473018	0	0	0	0.157018534	0.019996906	0.038264629	0.157593487	0.066278389	0.008647869	0.040744671	0.063215452	0	0.015148087	0	0.007	0.22954347	1.011940221
TCGA-F4-6808-01A-11R-1839-07	0.091135499	0	0.036751877	0.10055325	0	0.232189707	0.210622894	0	0	0	0.018329293	0.010261056	0.009595081	0.137637113	0.04664691	0.050165355	0	0.024776014	0	0.000982567	0.020669027	0.009684357	0.168	0.07798068	1.052605234
TCGA-AA-A00U-01A-01R-A002-07	0.023556967	0	0	0.196469775	0	0.323848711	0.08754882	0.06995954	0	0	0	0	0.025761419	0.098089125	0.022135487	0	0.000789601	0.045444029	0	0.106396526	0	0	0.128	0.090027647	1.076379394
TCGA-AA-A017-01A-01R-A00A-07	0.081792282	0	0.122252153	0.047682964	0	0.234758941	0.068395313	0.050609876	0	0	0.014330479	0	0	0.215262904	0.020384338	0.054792724	0.009937873	0.028274926	0	0.017409275	0	0.034115951	0.006	0.277477084	0.973186667
TCGA-AA-A01X-01A-21R-A083-07	0.261629096	0	0	0.070428962	0	0.203716252	0.009511233	0.015609946	0.061985595	0	0	0.082688514	0.007021375	0.115847763	0.021834216	0.09444767	0.015707385	0.003084707	0.036261341	0	0	0.000225944	0.056	0.138917967	1.040637108
TCGA-CM-5861-01A-01R-1653-07	0.032741487	0	0.004481743	0.221571077	0	0.196837597	0.001718512	0.064590865	0.010908679	0	0	0.056833262	0	0.207038431	0.128891944	0.043790932	0.000277285	0	0	0.020938671	0	0.009379516	0.128	0.089647657	1.077457794
TCGA-A6-5659-01A-01R-A278-07	0.036412082	0	0	0.016497599	0	0.153881887	0.066094144	0	0	0	0.073047634	0	0	0.497637656	0.037342152	0.033068287	0.009075379	0	0	0.076943178	0	0	0.02	0.186488297	1.04454055
TCGA-D5-5537-01A-21R-1928-07	0	0.003680044	0.071739077	0.047508092	0	0.357971347	0.090419757	0.011968437	0.027119746	0	0	0	0	0.097149854	0.036678576	0.143522413	0.092011512	0	0.020047354	0.00018379	0	0	0.074	0.12280325	1.035446861
TCGA-CK-4948-01B-11R-1653-07	0.01685364	0.013746981	0	0.031608458	0	0.094293772	0.043370007	0.024348219	0.036617531	0	0.01468461	0	0	0.427388959	0	0.11124522	0	0.06787385	0	0.107063571	0	0.010905182	0.005	0.293540001	0.983353913
TCGA-A6-3809-01A-01R-1022-07	0.021169767	0	0.000667094	0.109457429	0	0.261689585	0.051931556	0.045787805	0	0	0	0.039268983	0	0.075196426	0.106868201	0.197761567	0.023925178	0	0	0.045935316	0	0.020341093	0.032	0.171662244	1.021598578
TCGA-AA-3968-01A-01R-1022-07	0.042625064	0	0	0.091940369	0	0.186171987	0.123469195	0.034080916	0.01624548	0	0	0.010453744	0	0.1812825	0.056238177	0.180549223	0.019406503	5.54E-05	0.03278358	0	0.01991729	0.004780542	0.136	0.088326103	1.047299912
TCGA-D5-6530-01A-11R-1723-07	0.054853871	0	0.006219674	0.070264359	0	0.233121213	0.066786947	0.010796044	0.012000588	0	0	0.020648704	0	0.248274649	0.09764902	0.1183643	0.000261729	0	0	0.060758902	0	0	0.041	0.159232975	1.028548667
TCGA-AA-3818-01A-01R-0905-07	0.049965649	0	0	0.258364586	0	0.157318062	0	0.008642601	0.029499036	0	0	0.046665401	0	0.245405079	0.036082785	0.052498897	0.041598104	0.026187859	0	0.021091119	0.02668082	0	0.109	0.099722728	1.061871804
TCGA-G4-6315-01A-11R-1723-07	0.23981823	0	0.04223578	0.11443942	0	0.238515163	0.069343132	0.012403313	0	0	0	0.046519381	0.006354073	0.043688967	0.026278821	0.066271901	0	0.026668225	0.067463594	0	0	0	0.102	0.103180868	1.055979702
TCGA-AA-3562-01A-02R-0821-07	0.024283564	0	0.030300993	0.064999276	0	0.210634597	0	0.047688073	0.044687768	0	0	0.012639194	0	0.22001498	0.062834653	0.190728166	0.036029022	0	0.039229333	0	0.01058423	0.00534615	0.103	0.10270008	1.04755798
TCGA-AA-3872-01A-01R-1022-07	0.067243102	0	0	0.06462078	0	0.050997353	0.015474984	0.039953243	0.043483627	0	0.016255619	0	0	0.344300648	0.096807033	0.16116368	0.011015627	0	0	0.085069924	0	0.003614379	0.005	0.295780267	0.974662251
TCGA-AA-3845-01A-01R-1022-07	0.069873112	0	0.013660236	0.12096554	0	0.208647307	0.118524699	0.047740556	0.00354713	0	0.015536939	0.009854104	0	0.118652215	0.066703191	0.104970196	3.83E-05	0.024126709	0.012368517	0	0.043118306	0.021672937	0.054	0.142729646	1.026024554
TCGA-AA-A010-01A-01R-A089-07	0.105307024	0	0.016361118	0.141204917	0	0.124270129	0.057396964	0.093273726	0.018484654	0	0	0.06146017	0	0.166167163	0.068651638	0.113171933	0	0	0.034250564	0	0	0	0.018	0.193466064	1.00937788
TCGA-AA-3529-01A-02R-0821-07	0.022839095	0	0.018749824	0.053641192	0	0.128166537	0.061028427	0.004511435	0.006066983	0	0	0.02972695	0	0.167070957	0.042253403	0.202651686	0.011463062	0.000149002	0.16986279	0	0.027801264	0.054017393	0.075	0.120604129	1.029936055
TCGA-A6-2675-01A-02R-1723-07	0.091164791	0	0.009366867	0.048904166	0	0.139549733	0.005359583	0.018825606	0.035754118	0	0	0	0	0.333534805	0.068657435	0.200443113	0.000889447	0	0	0.047550336	0	0	0.008	0.2216281	1.009191537
TCGA-A6-5659-01A-01R-1653-07	0.081321122	0	0.01119277	0.015425649	0	0.191203127	0.076398562	0.015759786	0	0	0.009381566	0	0	0.359149221	0.083767942	0.110620696	0.024460282	0	0.021319275	0	0	0	0.014	0.210931229	1.010411417
TCGA-AA-3516-01A-02R-0826-07	0.001817396	0	0.001801744	0.273368105	0	0.006539728	0.190729139	0.026027224	0	0	0.004920119	0.004350368	0.008630225	0.107539313	0.116881223	0.097320175	0.011353434	0.1042564	0.026390239	0	0	0.018075167	0.059	0.135266536	1.039719662
TCGA-G4-6628-01A-11R-1839-07	0.022542858	0	0.005083251	0.254888895	0	0.134549955	0.123771734	0.065640935	0.005465919	0	0.031042829	0.004915463	0	0.062584798	0.09186841	0.120073578	0.024506909	0.01734069	0.035723776	0	0	0	0.02	0.18657969	1.018016973
TCGA-AD-6964-01A-11R-1928-07	0.023516007	0	0.003725694	0.174554809	0	0.134398621	0.017582395	0.039584956	0.02459026	0	0	0.072359652	0	0.149664588	0.094053411	0.165052554	0.026252008	0	0.074665047	0	0	0	0.09	0.112317536	1.044977177
TCGA-AD-6888-01A-11R-1928-07	0.006943391	0.076993704	0.010111166	0.034902792	0	0.248952292	0.081771866	0	0.001900315	0	0	0.0671482	0.01278069	0.305324229	0.007842288	0	0	0.11046554	0.034863527	0	0	0	0.222	0.061583203	1.068791201
TCGA-AA-3973-01A-01R-1022-07	0.067677	0	0	0.062011894	0	0.283915643	0.004440015	0.019547767	0.016614109	0	0	0.029125622	0	0.330854178	0.047743483	0.116949538	0.004654743	0	0	0.016466009	0	0	0.075	0.120859898	1.055608667
TCGA-AA-3680-01A-01R-0905-07	0.036461755	0.021255934	0	0.118548079	0	0.338651015	0	0.047135323	0.025783006	0.00737056	0	0.038635966	0.00484887	0.09208141	0.040822892	0.151946749	0.001037771	0.000908145	0.051249223	0	0.023263302	0	0.125	0.092217855	1.06008336
TCGA-DM-A1D8-01A-11R-A155-07	0.004263459	0	0	0.26855728	0	0.107430644	0.072264144	0.036651884	0.00938525	0	0	0.098216864	0	0.208566458	0.058391258	0.071445568	0.005185094	0	0.059642097	0	0	0	0.212	0.06398483	1.082058776
TCGA-AM-5821-01A-01R-1653-07	0.047031806	0	0.038334088	0.231363472	0	0.115478305	0.119957654	0.00068601	0	0	0.07722487	0	0.001543123	0.06657093	0.176265437	0.104276887	0.002083286	0	0	0	0.002147478	0.017036655	0.06	0.135052583	1.049559828
TCGA-A6-6650-01A-11R-A278-07	0.00927456	0	0.036820054	0.019833522	0	0.371095945	0.063574107	0.008111975	0	0	0.050060088	0	0.001680908	0.199969336	0.052334335	0.147439972	0.004936336	0	0	0.034863711	5.15E-06	0	0.336	0.037272613	1.077093778
TCGA-CK-5916-01A-11R-1653-07	0.051868194	0	0.005574044	0.131482575	0	0.11336379	0.084574803	0.049471991	0.012575284	0.01644525	0.019791991	0.026513751	0	0.151186245	0.104957358	0.116558868	0.039844705	0	0.060856631	0	0	0.01493452	0.041	0.158877608	1.018834625
TCGA-NH-A50T-01A-11R-A28H-07	0.024153866	0	0	0.056392752	0	0.088997391	0.142653798	0.019749943	0	0	0.000150634	0	0	0.270716919	0.002608444	0.090079644	0	0.078191161	0	0.112302366	0.073270335	0.040732746	0.464	0.018829137	1.085668501
TCGA-WS-AB45-01A-11R-A41B-07	0.076568829	0	0.014315534	0	0	0.14951848	0.028103761	0	0	0	0.042158628	0	0.004577233	0.234146583	0.032541429	0.184590333	0	0	0	0.050965296	0	0.182513894	0.002	0.458347979	0.888099906
TCGA-AA-A00Z-01A-01R-A002-07	0.043463205	0	0.001993223	0.099989074	0	0.208981798	0.107883251	0.018575934	0.031008093	0	0.008022181	0	0	0.212805267	0.102866675	0.115362932	0.002790916	0	0.046257451	0	0	0	0.2	0.066677495	1.0624285
TCGA-CM-6674-01A-11R-1839-07	0.06598326	0	0.004945931	0.105616198	0	0.241428708	0.025109596	0.011877876	0.002848712	0	0	0.054667235	0	0.21423968	0.114431188	0.095957758	0.014158362	0	0.048735496	0	0	0	0.006	0.267841569	0.979279248
TCGA-AA-3833-01A-01R-0905-07	0.093430333	0	0.003404403	0.18565938	0	0.103971648	0.082917648	0.023421637	0	0	0	0.00786638	0	0.196184891	0.0327304	0.135602803	0	0.005537721	0	0.077115283	0.014216788	0.037940686	0.021	0.182424479	1.011647996
TCGA-AA-3841-01A-01R-0905-07	0.141111462	0	0.008238272	0.138708684	0	0.127612663	0.011674781	0.012573788	0.076747183	0	0.033646423	0	0	0.252897492	0.071773353	0.089377262	0.011670626	0	0	0.012903019	0	0.011064992	0.007	0.246320995	0.989365608
TCGA-D5-6532-01A-11R-1723-07	0	0.018076041	0.055509809	0.101918627	0	0.190686511	0.143134607	0	0	0	0.047427908	0	0.01439598	0.111721911	0.145800254	0.090449567	0.020431441	0	0.055643741	0	0	0.004803602	0.107	0.100690119	1.044355665
TCGA-DM-A0XD-01A-12R-A155-07	0.010612037	0.06579645	0.002598955	0.114897089	0	0.024653775	0.00193485	0	0.041201507	0	0.060821296	0.019813206	0	0.350229852	0.030602185	0.119822761	0.02043115	0.031631154	0.050802945	0.045571056	0	0.008579731	0.339	0.03654838	1.088820823
TCGA-AA-3492-01A-01R-1410-07	0.046559822	0	0.009658674	0.158491951	0	0.164202094	0.067706353	0.017160011	0.004013322	0	0.05579979	0.00837702	0.005835809	0.124870427	0.092466328	0.134030523	0.055132272	0	0	0.043548038	0	0.012147565	0.054	0.144003974	1.027637233
TCGA-AA-A022-01A-21R-A16W-07	0.003845856	0	0.005861496	0.469563119	0	0	0.208607262	0.01886485	0	0	0.054481085	0	0.006688888	0.045569212	0.090140115	0.049894422	0.004619492	0	0.041864202	0	0	0	0.041	0.159473762	1.052588396
TCGA-AD-6899-01A-11R-1928-07	0.070856008	0	0.008091382	0.04796738	0	0.259542367	0.005083285	0.021882754	0.006565946	0	0	0	0	0.303403809	0.095546204	0.166248185	0.002505232	0	0.012307449	0	0	0	0.051	0.14570504	1.041883786
TCGA-AA-3844-01A-01R-1022-07	0.017597608	0	0.000844749	0.054863143	0	0.421023344	0.087094411	0.024966029	0.007948626	0	0.044960509	0	0	0.099532866	0.028609536	0.077246651	0.020269302	0.026544954	0	0.088498273	0	0	0.193	0.068282626	1.07353554
TCGA-AD-6901-01A-11R-1928-07	0.006730578	0.000750852	0	0.062374682	0	0.112126448	0.007068587	0.02550345	0.011319267	0	0	0.05829202	0	0.354370457	0.136096263	0.147754375	0.017105857	0	0.060507166	0	0	0	0.004	0.30133766	0.974501948
TCGA-AZ-4682-01B-01R-A32Z-07	0.105944839	0	0.07211246	0.095381546	0	0.28449316	0.11039249	0	0	0	0.038372558	0.024678812	0.017531095	0.062066804	0.029015701	0.121490677	0.000571717	0.005414771	0.032533369	0	0	0	0.007	0.233480687	0.990902816
TCGA-AA-A01P-01A-21R-A083-07	0.067754556	0	0.075059907	0.232853224	0	0.073825824	0.113054015	0.018195733	0.033058788	0	0.019936363	0.019567187	0	0.125911906	0.093379515	0.1069636	0	0	0	0	0	0.020439381	0.007	0.233734913	0.99301223
TCGA-G4-6293-01A-11R-1723-07	0	0.021356282	0.062328994	0.147330718	0	0.241246793	0.166801946	0	0.045665093	0	0.000453434	0.00299823	0	0.164481937	0.064198653	0.052203556	0	0	0.014153082	0.016781282	0	0	0.039	0.162589322	1.025089165
TCGA-AA-3715-01A-01R-0905-07	0.045494913	0	0	0.124051556	0	0.122125515	0.018888346	0.010686924	0.035317965	0	0.047941764	0.006499448	0	0.273147277	0.065098239	0.132655052	0.001019352	0	0	0.091618137	0	0.025455512	0.018	0.191903106	1.016280084
TCGA-A6-3810-01A-01R-A278-07	0.038268253	0	0.003868528	0.035896174	0	0.087352853	0.056664604	0.031664033	0	0	0.004940244	0	0	0.461194641	0.070902631	0.087048346	0	0	0	0.079138652	0.006777299	0.036283742	0.041	0.159459805	1.057284611
TCGA-A6-5656-01A-21R-1839-07	0.002750598	0.01969958	0	0.032252962	0	0.067246613	0.087103357	0.019864923	0.028032925	0	0.094347406	0	0	0.527779617	0.048341764	0.008204491	0	0	0	0.064375764	0	0	0.012	0.217447538	1.032841047
TCGA-AA-3664-01A-01R-0905-07	0.094192196	0	0.001827674	0.088203564	0	0.373274005	0	0.014143556	0.013244761	0	0	0.01672367	0.023733808	0.187386048	0.064703144	0.00373606	0	0.010327958	0	0.097120955	0.0113826	0	0.076	0.119711503	1.050761699
TCGA-G4-6317-02A-11R-2066-07	0.008677512	0.011023946	0	0.01394966	0	0.034181471	0	0.00709824	0.040666515	0	0.02355569	0	0	0.735975211	0	0.036434965	0	0	0	0.08843679	0	0	0.072	0.124780809	1.156676427
TCGA-D5-6929-01A-31R-1928-07	0	0.018893926	0.196360954	0.121358506	0	0.049847446	0.06012067	0.041051737	0.005940436	0	0.008532736	0	0	0.316480582	0.051907533	0.099417031	0	0	0	0.030088445	0	0	0.006	0.288840795	0.97799815
TCGA-A6-6780-01A-11R-1839-07	0.023909685	0	0.002768441	0.136392652	0	0.094408877	0.163432405	0.049404957	0	0	0.000816035	0.056096425	0.005543972	0.147621403	0.080226333	0.160924928	0.069015725	0	0	0	0.009438161	0	0.006	0.287082652	0.966913547
TCGA-A6-6648-01A-11R-1774-07	0.005565441	0	0.111047991	0.070194354	0	0.280852487	0.093037358	0	0	0	0	0.025132044	0	0.077780789	0.044299705	0.078062923	0.066675919	0.003041753	0.144309235	0	0	0	0.016	0.204659848	0.99652017
TCGA-F4-6569-01A-11R-1774-07	0.110939833	0	0.00949375	0.057731192	0	0.106902437	0.006621631	0.015208913	0.050278807	0	0	0.017136363	0	0.431377712	0.040545639	0.112632811	0.002201005	0	0.038929906	0	0	0	0.005	0.295891591	0.977231364
TCGA-AA-3966-01A-01R-1113-07	0.045211009	0	0.010776734	0.084686746	0	0.074805019	0.047394522	0.040563988	0.019075716	0	0.036503495	0	0.001301381	0.291082069	0.024726413	0.067275913	0.00823276	0.032003184	0	0.155708564	0.031317666	0.029334822	0.003	0.333953331	0.950172196
TCGA-A6-2684-01A-01R-1410-07	0.020248145	0	0	0.086568484	0	0.01723387	0.019004431	0.037750703	0.091909551	0	0	0	0	0.418877549	0.06720985	0.147675293	0.037640695	0	0	0.05588143	0	0	0.007	0.25665461	1.002723725
TCGA-AZ-4684-01A-01R-1410-07	0.054875725	0	0.037166959	0.062853352	0	0.244859433	0.03973779	0	0.006377129	0	0.038950685	0	0	0.231928989	0.023566929	0.095566806	0.013929145	0.020109032	0	0.103274402	0	0.026803624	0.046	0.152216034	1.026029094
TCGA-3L-AA1B-01A-11R-A37K-07	0.089329788	0	0.014452667	0.098856743	0	0.144856884	0.048374011	0.044937804	0.140237005	0	0	0.000832405	0	0.200902115	0.012582633	0.126158288	0.008531491	0.001738381	0.064596311	0.003613471	0	0	0.055	0.140986005	1.031415986
TCGA-AA-A00A-01A-01R-A002-07	0.073354518	0	0.011214018	0.116933335	0	0.076691383	0.065451951	0.081796622	0.039313556	0	0.042506832	0.018181308	0	0.20804672	0.064956723	0.103806518	0	0.002004662	0	0.095741855	0	0	0.017	0.201273045	1.006208234
TCGA-A6-6781-01A-22R-1928-07	0.017506431	0	0.002373435	0.07978871	0	0.153841101	0	0	0.013678592	0	0.047417359	0	0	0.483977549	0.068305974	0.116686148	0.000633313	0	0.005104595	0	0	0.010686794	0.006	0.264657546	1.006437568
TCGA-AA-3950-01A-02R-1022-07	0.006640713	0	0.001474228	0.073087175	0	0.187383209	0.040046062	0	0	0	0.025463926	0.008555714	0.008295585	0.274894777	0.043315576	0.15102057	0.004420012	0.009511736	0	0.120917517	0.001439599	0.0435336	0.003	0.346986182	0.945057332
TCGA-DM-A285-01A-11R-A16W-07	0.031818697	0	0.001376583	0.014320353	0	0.211555698	0	0.003939772	0.027413198	0	0	0.038435991	0	0.344196304	0.052560585	0.182439267	0.015846923	0	0.038042114	0	0.038054517	0	0.282	0.047299656	1.08791711
TCGA-A6-2674-01B-04R-A277-07	0.009746373	0	0.004720066	0	0.034584706	0.114401131	0	0	0	0	0.04780976	0	0	0.366808003	0.005315992	0	0	0	0	0.30982605	0.037139056	0.069648862	0.075	0.121110276	1.096621196
TCGA-CM-5349-01A-21R-1723-07	0.081687752	0	0	0.024171117	0	0.053837875	0.02714323	0.018854743	0.030297405	0	0.026177832	0	0	0.58409245	0.036075625	0.098457873	0	0	0.0192041	0	0	0	0.001	0.527311488	0.852815813
TCGA-AA-A00J-01A-02R-A002-07	0.024013061	0	0.000712228	0.067605261	0	0.23983974	0	0	0.042215556	0	0	0.013705542	0.000941612	0.267364566	0.053982703	0.189431529	0.022596178	0	0	0.077592025	0	0	0.046	0.152092786	1.036889649
TCGA-AY-6196-01A-11R-1723-07	0.088881629	0	0.024997269	0.120543427	0	0.172232738	0.005979515	0.067276581	0.053925857	0	0	0.002177006	0.014913397	0.19103235	0.084752793	0.149673962	0.019251957	0	0	0.002428313	0	0.001933204	0.03	0.174903092	1.019251977
TCGA-AA-3534-01A-01R-0821-07	0.021183623	0	0	0.069958618	0	0.192160942	0.148268739	0	0	0	0.068806543	0	0	0.188645684	0.040244183	0.101298759	0.047652329	0	0	0.101722905	0.020057676	0	0.14	0.087208655	1.050637679
TCGA-G4-6302-01A-11R-1723-07	0.043657425	0	0.003896298	0.112395878	0	0.133053669	0.056078733	0.002126687	0.033397558	0	0.017051696	0	0	0.3633016	0.067741238	0.127413723	0	0	0.039885495	0	0	0	0.118	0.096474548	1.06443026
TCGA-AA-3811-01A-01R-1022-07	0.105157879	0	0.050746042	0.098030221	0	0.283963354	0.013630979	0.06265798	0	0	0	0	0.00504558	0.075710376	0.066050242	0.149719124	0.011804323	0	0	0.038197001	0.027462581	0.011824318	0.007	0.234324811	0.990592382
TCGA-G4-6303-01A-11R-1774-07	0.037951664	0	0.003606483	0.058912258	0	0.160669258	0.047588152	0.027122481	0.023892162	0	0.009874104	0	0	0.41943771	0.032227017	0.078372831	0.042701934	0.033476083	0	0.017045318	0	0.007122545	0.066	0.129742538	1.058714238
TCGA-QG-A5Z2-01A-11R-A28H-07	0.26626472	0	0	0.191150726	0	0.222183622	0.0031725	0.05926548	0.023974941	0	0	0.050785498	0.019069986	0.05114322	0.046121715	0.017564825	0.003943701	0.011295204	0.034063861	0	0	0	0.004	0.307028544	0.972846598
TCGA-CA-5256-01A-01R-1410-07	0.048517775	0	0.006612997	0.226636019	0	0.159483142	0.214779473	0.024186736	0	0	0	0	0.007179283	0.07585498	0.057076678	0.051053573	0.095807788	0	0.032811556	0	0	0	0.067	0.128769632	1.03459256
TCGA-G4-6317-01A-11R-1723-07	0.015399031	0	0	0.408051526	0	0.178926134	0.135504847	0.045369182	0	0	0.037580148	0.004267895	0.026391216	0.087070063	0.009775604	0	0.009152864	0	0	0.037910697	0.004600793	0	0.32	0.039576126	1.124575319
TCGA-AA-3488-01A-01R-1410-07	0	0.010717311	0.008185606	0.072960426	0	0.15081637	0.101093971	0.007343326	0.02636767	0	0.022592082	0.017625452	0.022668616	0.172531241	0.061006675	0.229278095	0.002459869	0	0	0.074629165	0	0.019724125	0.231	0.058432634	1.063563439
TCGA-CM-5341-01A-01R-1410-07	0.027234862	0	0.001979933	0.03877229	0	0.139836003	0.055317104	0.015343366	0.001844322	0	0	0.002435221	0.000659056	0.183623809	0.085753808	0.309966264	0.056670218	0	0	0.032269256	0.03340712	0.014887367	0.002	0.477111167	0.878741876
TCGA-F4-6854-01A-11R-1928-07	0.033739933	0	0.004140954	0.154386798	0	0.160791437	0.119400565	0.004314272	0.02445812	0	0.010504596	0	0	0.307266849	0.073639362	0.084268304	0	0	0	0.023088811	0	0	0.066	0.130747907	1.045205529
TCGA-AA-3947-01A-01R-1022-07	0	0.052943661	0	0.005736749	0	0.162660759	0.00840526	0.010541526	0	0.000682773	0	0.014801615	0	0	0.09991848	0.281968939	0.036950215	0.027849065	0	0.217364741	0.023292791	0.056883425	0.008	0.224288447	1.001994396
TCGA-CM-6162-01A-11R-1653-07	0.056752134	0	0.006686321	0.093153777	0	0.216982845	0.047665706	0	0.006404559	0	0.046394353	0	0.014105191	0.187024976	0.086071776	0.123633001	0.003095869	0	0.031639916	0.008265398	0.021083646	0.051040532	0.018	0.195592627	1.004967555
TCGA-AA-3842-01A-01R-1022-07	0.038199993	0	0	0.193198767	0	0.0789249	0.050031597	0.018831852	0.044906868	0	0	0.019394279	0	0.363608294	0.058918882	0.115921463	0.000191813	0	0	0.017631407	0	0.000239886	0.007	0.243469219	1.000509452
TCGA-A6-A5ZU-01A-11R-A28H-07	0.085818491	0	0	0.027398296	0	0	0.064448668	0.011928006	0.005119492	0	0.026579838	0	0	0.458590004	0.115523551	0.162323135	0	0	0.042270518	0	0	0	0.047	0.149313456	1.066972833
TCGA-A6-6780-01A-11R-A278-07	0.002574578	0	0.001255771	0.040614783	0	0.036864598	0.168639071	0.016812951	0	0.045034839	0.016440072	0	0	0.224532362	0.126925133	0.214045187	0.054728867	0	0.01807392	0	0.011624009	0.021833861	0.032	0.169061954	1.024843062
TCGA-AA-3870-01A-01R-1022-07	0.091561757	0	0.004070586	0.140989863	0	0.068550967	0	0.023783304	0.066066029	0	0.021959975	0	0	0.152137882	0.051118716	0.264046105	0.040035222	0	0	0.036886715	0.019347017	0.019445864	0.007	0.23239109	0.990275859
TCGA-NH-A6GC-01A-12R-A41B-07	0.074585831	0	0.086260517	0.021425476	0	0.214779196	0.022105703	0	0.028751261	0	0	0.067687899	0	0.281740043	0.007889865	0.146958082	0	0	0.047816127	0	0	0	0.017	0.20198571	1.008764943
TCGA-AA-3511-01A-21R-1839-07	0.039701112	0	0.002554647	0.082336229	0	0.232426312	0.082503447	0.036690884	0.037293943	0	0.011940972	0	0.00021997	0.181001508	0.056136648	0.169855678	0	0.009298076	0.042894697	0	0	0.015145876	0.341	0.036325739	1.071462634
TCGA-CM-6167-01A-11R-1653-07	0.143434071	0	0	0.066801823	0	0.240157447	0.041446476	0	0.030436367	0	0	0.026328064	0.012395267	0.019650196	0.085810825	0.136311954	0.03613408	0	0.161093431	0	0	0	0.007	0.231598731	0.986697413
TCGA-CM-5348-01A-21R-1723-07	0.016355762	0	0	0.018258867	0	0.067020953	0.004255874	0.000875068	0.015405311	0	0	0.003203615	0	0.72068763	0.018747917	0.062296127	0.025913727	0.002980446	0.043998704	0	0	0	0	0.67653058	0.738072319
TCGA-AA-3949-01A-01R-1022-07	0.035363761	0	5.19E-05	0.210025325	0	0.076078521	0.112339734	0.06236834	0	0	0.004703546	0.034685141	0	0.055970622	0.1074715	0.151145587	0.042525251	0	0.008982287	0.001083304	0.029205702	0.06799947	0.02	0.184327565	1.011699848
TCGA-AA-3514-01A-02R-0821-07	0.017991916	0	0	0.178793309	0	0.096058914	0	0.005410829	0.073456571	0	0	0.017568784	0.019326197	0.399233463	0.030388626	0.086540239	0.050828626	0	0.024402526	0	0	0	0.002	0.443939971	0.89759808
TCGA-QG-A5YW-01A-11R-A28H-07	0.149994516	0	0.15537395	0.045254337	0	0.236715946	0.004985184	0.038018044	0.009104852	0	0.015073542	0	0	0.141110311	0.022744506	0.098264007	0	0.002501715	0	0.080859088	0	0	0.002	0.380107908	0.928721747
TCGA-A6-A566-01A-11R-A28H-07	0	0	0.001010388	0.021942991	0	0.077001492	0.000895281	0.040285398	0.035472883	0	0.009056805	0	0	0.549823655	0.01579023	0.190566819	0.000251595	0	0	0.05556055	0	0.002341913	0	0.703236179	0.716252185
TCGA-CA-6715-01A-21R-1839-07	0.06061359	0	0.010707547	0.072087802	0	0.097890345	0	0.056971899	0.050747337	0	0.010861766	0.008793941	0	0.440661671	0.0321499	0.031022935	0	0	0	0.123292521	0	0.004198745	0.122	0.094259604	1.082495829
TCGA-NH-A6GA-01A-11R-A37K-07	0.034136435	0	0.005483758	0.137444074	0	0.261560676	0.098635118	0	0.020112095	0	0	0.011091432	0.003956226	0.143970368	0.043661947	0.075095148	0.090607126	0.016300146	0.057945452	0	0	0	0.572	0.005151012	1.080724339
TCGA-AA-A004-01A-01R-A00A-07	0.17214983	0	0.030609397	0.092097258	0	0.273627933	0	0.008980157	0.075050412	0	0	0.078070628	0	0.207481374	0.03228576	0.026837225	0	0	0	0.002810025	0	0	0.005	0.29689938	0.972253055
TCGA-AD-6889-01A-11R-1928-07	0.020478027	0	0.013421331	0.009462462	0	0.271608233	0.008253263	0.047994679	0.020539692	0	0.040193982	0	0	0.208946022	0.027644737	0.102303579	0	0.047704661	0	0.152456687	0.003157781	0.025834864	0.099	0.106118337	1.050409733
TCGA-D5-6536-01A-11R-1723-07	0.003591016	0	0.000111386	0	0	0.114459639	0	0	0.016473604	0	0.107895749	0	0.000303334	0.417282153	0	0.051532554	0	0	0	0.268283178	0	0.020067387	0.012	0.217823782	1.044619546
TCGA-G4-6322-01A-11R-1723-07	0.038249638	0	0.012285747	0.028605349	0	0.347349789	0.033909436	0.013530651	0.063075369	0	0.035956329	0	0	0.167003956	0.046243635	0.111902446	0	0.004937484	0	0.096950171	0	0	0.131	0.088765483	1.058036375
TCGA-AA-A029-01A-01R-A00A-07	0.002012296	0.015987205	0	0.138403792	0	0.155432132	0.045070314	0.018951238	0.025167438	0.015146044	0	0.055121129	0	0.271389543	0.03240363	0.066953	0.010161042	0.003302385	0	0.144498811	0	0	0.249	0.053336897	1.086528645
TCGA-AZ-5407-01A-01R-1723-07	0.02752316	0	0.0292137	0.179903128	0	0.468408281	0	0	0.022330106	0	0	0.0098402	0.01559331	0.069639123	0.037401161	0.080089266	0.019067241	0	0.03260209	0.008389234	0	0	0.118	0.096254246	1.079151943
TCGA-AA-A00N-01A-02R-A00A-07	0.034147207	0	0.002601724	0.023533814	0	0.115077041	0	0.019736018	0.02758133	0	0	0.02059842	0	0.501724529	0.04631401	0.135081471	0	0	0	0.054205819	0	0.019398617	0.005	0.298203283	0.992399961
TCGA-D5-6540-01A-11R-1723-07	0.040916093	0	0.001398011	0.142950438	0	0.094845024	0.017617467	0.049745529	0.010945434	0	0.021818724	0.028174839	0	0.279712876	0.081550952	0.07044915	0	0	0	0.103446113	0	0.05642935	0.005	0.291070437	0.972069642
TCGA-AA-3548-01A-01R-1873-07	0.043170071	0	0	0.17457268	0	0.260587575	0.00808682	0.024948893	0.095828267	0	0	0.034071916	0.020573766	0.098628286	0.064140807	0.141485163	0.012183196	0	0.010905225	0.010817335	0	0	0.139	0.087677663	1.067636786
TCGA-A6-6649-01A-11R-1774-07	0.103132328	0	0.048199878	0.107591687	0	0.278819837	0	0	0.020400281	0	0	0.014666953	0.027409219	0.182517574	0.059360467	0.072220097	0.004435224	0	0.07965402	0.001592436	0	0	0.008	0.226783215	0.992937437
TCGA-DM-A282-01A-12R-A16W-07	0	0.011349736	0.0063359	0.144440219	0	0.202618163	0.093503912	0	0.006146944	0	0.083019766	0	0.04054726	0.274576332	0.01539248	0.03846693	0.031176305	0	0	0.052426053	0	0	0.417	0.026079872	1.088283432
TCGA-AA-3655-01A-02R-1723-07	0.063086366	0	0.008477102	0.029177229	0	0.332828085	0	0.001280364	0.068451558	0	0.02975992	0	0	0.194660629	0.08512404	0.145380619	0.007786384	0.012802612	0.005764675	0.015420418	0	0	0.1	0.105070803	1.051899155
TCGA-G4-6311-01A-11R-1723-07	0.205069733	0	0	0.019168002	0	0.082274116	0.003246356	0.02796983	0.031554125	0	5.30E-05	0	0	0.499545018	0.028622255	0.071136635	0	0	0	0.026563437	0	0.004797512	0.003	0.33419787	0.967814647
TCGA-G4-6297-01A-11R-1723-07	0.104228223	0	0	0.107465278	0	0.179908499	0	0.020657982	0	0	0.019361833	0.004365067	0	0.188872134	0.086761988	0.226295312	0.017205859	0.011403412	0.006541502	0	0	0.026932911	0.007	0.229674241	0.994865016
TCGA-5M-AAT6-01A-11R-A41B-07	0.052342522	0	0.041937734	0.141377378	0	0.107227013	0.09556748	0.050024696	0.023517987	0	0.002115576	0.00553849	0	0.145295771	0.121146371	0.15336428	0.022077982	0	0.038466721	0	0	0	0.019	0.18936439	1.007283985
TCGA-D5-6534-01A-21R-1928-07	0.028794619	0	0.004124128	0.057886809	0	0.107867418	0.013376396	0.054764646	0.072464493	0	0	0.015376887	0	0.292131662	0.095971209	0.097681145	0.092167523	0	0.059766164	0	0	0.007626901	0.108	0.1000096	1.053116987
TCGA-DM-A1DB-01A-11R-A155-07	0.008540657	0.0023237	0	0.406877376	0	0.027143031	0.104419643	0.027709203	0	0	0	0.070292569	0.029618148	0.136173349	0.094170005	0.033556019	0.031062759	0	0.02811354	0	0	0	0.1	0.104331933	1.070718948
TCGA-CM-6678-01A-11R-1839-07	0.037707325	0	0.006818323	0.03896282	0	0.199199714	0	0.021683798	0.018551608	0	0.078893898	0	0	0.349696075	0	0.034050975	0	0.014052898	0	0.176556225	0.02382634	0	0.065	0.13316537	1.056118012
TCGA-AA-3660-01A-01R-1723-07	0.081795829	0	0.000109111	0.038189291	0	0.186686052	0.102091215	0	0.010240874	0	0.039892725	0.013214207	0.022731303	0.050305363	0.024560074	0.207148772	0.052361993	0.003075863	0.098903947	0	0.056861241	0.011832138	0.073	0.123182138	1.020141061
TCGA-DM-A0XF-01A-11R-A155-07	0.029465871	0	0.015133063	0.033750645	0	0.259626179	0.10541531	0.059010038	0.001811975	0	0.026033129	0.015052566	0.011877911	0.161002715	0.126945744	0.080506373	0.036575694	0	0.037792786	0	0	0	0.057	0.136946194	1.031947695
TCGA-AY-A71X-01A-12R-A37K-07	0.020025293	0	0.026595886	0.138553152	0	0.270817901	0	0	0.060247597	0	0	0	0	0.34080804	0.004915131	0.037269675	0.003530315	0	0	0.09723701	0	0	0.341	0.036273791	1.101071095
TCGA-DM-A28C-01A-11R-A32Y-07	6.75E-05	0.030723416	0.003832525	0.116674774	0	0.316251337	0	0.001692674	0.008630406	0	0.028779357	0.017913532	0.061780676	0.281916364	0.06184931	0	0.024113378	0	0	0.020892986	0.02488178	0	0.402	0.027768045	1.091740322
TCGA-AA-3560-01A-01R-0821-07	0.026117956	0	0.009663633	0.035131665	0	0.369482241	0.107002624	0	0.001522805	0	0.030063929	0	0.003087165	0.053961034	0.054427917	0.125035731	0.126796996	0	0.028617416	0	0.027228168	0.00186072	0.13	0.089110088	1.045057679
TCGA-AA-3552-01A-01R-0821-07	0.142798088	0	0.145898762	0.093948555	0	0.181284463	0.028720951	0.014621104	0.053313009	0	0	0.01518539	0.026493695	0.066046282	0.071347462	0.107610712	0.030664198	0	0.02206733	0	0	0	0.002	0.389118107	0.922723994
TCGA-CM-6166-01A-11R-1653-07	0.010461308	0.006279337	0.005262835	0.026901179	0	0.06921686	0.107557408	0.023824637	0.040263535	0	0.072735652	0	0	0.535001247	0.010683787	0.01971157	0.004615089	0	0	0.067485558	0	0	0.029	0.175269185	1.056483666
TCGA-AZ-5403-01A-01R-1653-07	0.021252397	0	0.000714239	0.041538222	0	0.186591919	0.001681852	0.006700889	0.010982556	0	0.04490681	0	0	0.426369844	0.021851662	0.140432815	0.028700767	0	0	0.051094705	0	0.017181323	0.007	0.253035628	1.004897501
TCGA-G4-6299-01A-11R-1774-07	0.022106564	0	0.048015013	0.273213594	0	0.071631066	0.085956822	0.020628981	0.039032704	0	0.033796593	0	0.006192303	0.174429491	0.053434471	0.140575839	0.006756142	0	0.024230417	0	0	0	0.019	0.187445122	1.013006945
TCGA-AA-3496-01A-21R-1839-07	0.044602831	0	0.010983257	0.083029707	0	0.234061001	0.146637539	0.010110791	0	0	0.025519869	0	0.004286903	0.139239786	0.0643669	0.144093828	0.038908584	0	0.035760405	0	0	0.018398599	0.053	0.145116118	1.021185327
TCGA-A6-5661-01A-01R-1653-07	0.097117853	0	0.004206145	0.090700818	0	0.362770222	0.039960823	0.067587694	0	0	0	0.005027847	0	0.085984681	0.067757171	0.119762858	0.023838084	0.020592226	0.00958973	0.000466389	0.004637459	0	0.066	0.130800778	1.04338639
TCGA-G4-6304-01A-11R-1928-07	0.004536641	0	0	0.191612859	0	0	0.161027244	0	0	0	0	0.048864164	0.002285233	0.230565732	0.146228115	0.14740574	0.026441696	0	0.034886609	0	0.006145968	0	0.02	0.183977025	1.021940802
TCGA-CM-5864-01A-01R-1653-07	0.028362162	0	0.003378655	0.018842182	0	0.361604213	0.19004962	0	0	0	0.040138344	0	0.009553379	0.246518716	0.065853213	0.013825833	0.009430862	0	0.004895654	0.007547166	0	0	0.225	0.060421504	1.072513583
TCGA-AY-A8YK-01A-11R-A41B-07	0	0.039298347	0.039011376	0.047586596	0	0.277388502	0.047835586	0.01211593	0.047378137	0	0.03010721	0	0	0.227104599	0.017180693	0.136932468	0	0.067605144	0.01045541	0	0	0	0.095	0.107437379	1.046559154
TCGA-DM-A28K-01A-21R-A32Y-07	0	0	0	0.036489073	0	0.188165949	0	0.009313593	0.025683585	0	0	0.049401409	0	0.48996531	0.010598921	0.112838229	0	0	0	0.068262082	0.009281849	0	0.066	0.1312188	1.082179684
TCGA-CK-5913-01A-11R-1653-07	0.012904319	0	0.00035829	0.073549749	0	0.145706544	0.042928459	0.066135353	0.04879327	0	0.06358768	0	0	0.202552902	0.061062055	0.063005607	0.036160976	0.014441391	0	0.127314067	0.000228433	0.041270904	0.02	0.185576593	1.014500665
TCGA-AZ-6605-01A-11R-1839-07	0.099456207	0	0.023264125	0.052051981	0	0.131778097	0.01645629	0.037496633	0.054605092	0	0	0	0	0.351123572	0.081574624	0.101933967	0	0	0.042091644	0.008167769	0	0	0.018	0.192203575	1.018288954
TCGA-CM-4751-01A-02R-1839-07	0.077299039	0	0.002657283	0.196412808	0	0.221959239	0.061463174	0.036009874	0.011720128	0	0	0.0254154	0.00928732	0.057427165	0.118397719	0.060915001	0.034319626	0	0.086716223	0	0	0	0.054	0.143280278	1.035687172
TCGA-CM-6677-01A-11R-1839-07	0.052813691	0	6.91E-05	0.110736913	0	0.164823967	0.135123283	0.003168663	0	0	0.00109683	0.006403984	0	0.207138087	0.08665329	0.130230015	0.029579835	0	0.072162334	0	0	0	0.151	0.082442065	1.048364846
TCGA-G4-6627-01A-11R-1774-07	0.106220618	0	0.050022986	0.176024593	0	0.217717595	0.090422089	0.015826613	0	0.001759746	0	0	0	0.055903546	0.098214351	0.098725114	0.007016604	0.020569375	0.034743036	0.013321175	0.013512559	0	0.006	0.267479827	0.976941034
TCGA-A6-2677-01B-02R-A277-07	0.055061262	0	0.006815869	0	0	0.445096597	0.062316799	0	0	0	0.045831235	0	0.011269865	0.11034758	0.029154531	0.122537471	0.03553324	0	0.017921406	0	0.058114144	0	0.278	0.048211689	1.068186546
TCGA-A6-6141-01A-11R-1774-07	0.06993419	0	0.001970295	0.221402239	0	0.161334984	0.034059348	0.029960488	0.087481799	0	0	0.05127255	0.019584937	0.060733951	0.116749856	0.026637554	0.06901197	0	0.049865839	0	0	0	0.09	0.112374575	1.055785033
TCGA-DM-A280-01A-12R-A16W-07	0.003941216	0.023728354	0	0.040946681	0	0.191773062	0	0	0.022011329	0	0	0.01205298	0.030608509	0.355009573	0	0.099372337	0	0.003020687	0	0.180455836	0	0.037079437	0.235	0.05782389	1.098191808
TCGA-AA-3939-01A-01R-1022-07	0.043483986	0	0	0.054288125	0	0.197029943	0.145789373	0.09646295	0	0.015246908	0	0	0.00410003	0.104246024	0.035397219	0.174606485	0.049737296	0	0	0.064857304	0.011807482	0.002946875	0.16	0.080219398	1.048443169
TCGA-A6-2679-01A-02R-1410-07	0.001005778	0.008330514	0.061631449	0.298685381	0	0.0944597	0	0.013587057	0.07825101	0	0	0.10274272	0	0.206391121	0.066485552	0.020758336	0.005248085	0	0.042423295	0	0	0	0.084	0.114827383	1.064476537
TCGA-AA-3502-01A-01R-1410-07	0	0.00365884	0	0.195317133	0	0.276618616	0.009315305	0.042165043	0.056258399	0	0.022448218	0	0.005209356	0	0.036004956	0.218189683	0.060071583	0	0	0.058524032	0.016218835	0	0.239	0.056530801	1.07969032
TCGA-D5-6533-01A-11R-1723-07	0.036902119	0	0.012987955	0.046996552	0	0.169342869	0.04022759	0.060375363	0.008221062	0	0.000949417	0.00760863	0	0.277441943	0.107035986	0.119390566	0	0.018156765	0	0.089912342	0	0.004450841	0.238	0.056723169	1.077376868
TCGA-AA-3693-01A-01R-0905-07	0.009590649	0	0.001999533	0.109764404	0	0.193407225	0.088109499	0	0	0	0.021608373	0.006090999	0	0.166359171	0.038800999	0.190231635	0.066484597	0	0.080271464	0	0.027281452	0	0.163	0.079468256	1.047686185
TCGA-AD-6548-01A-11R-1839-07	0.089759023	0	0.018649197	0.092851902	0	0.157018746	0.045810786	0.04371279	0	0	0.026921959	0.013195691	0	0.276890624	0.093206578	0.084229501	0.001176909	0	0	0.043729874	0.004357325	0.008489095	0.007	0.257196436	0.984066411
TCGA-CM-6170-01A-11R-1653-07	0.070974841	0	0.002034508	0.071244361	0	0.194860144	0	0	0.005430089	0	0	0	0	0.323850092	0.111834554	0.140568448	0	0	0	0.048662353	0	0.03054061	0.075	0.121592154	1.056888776
TCGA-AA-3672-01A-01R-0905-07	0.076323756	0	0.00921386	0.268598355	0	0.071840318	0.138931406	0.022658968	0.018737709	0	0.036567373	0.039028429	0	0.136080854	0.081466517	0.068974298	0.006865099	0	0.008866626	0	0	0.015846432	0.006	0.286032434	0.973064627
TCGA-AA-3553-01A-01R-0821-07	0.008868929	0	0.033130589	0.113346493	0	0.13515789	0.157300095	0.042270254	0	0	0	0.02582371	0.002614582	0.119823842	0.082089538	0.108120624	0.064544524	0.023949987	0.053487118	0	0.005616657	0.02385517	0.536	0.009254367	1.06967168
TCGA-A6-A56B-01A-31R-A28H-07	0	0.027164263	0	0.004353828	0	0.07253551	0.044035916	0.00954992	0.013762984	0	0.036462424	0	0	0.581225381	0.013627747	0.150499253	0	0	0.046782774	0	0	0	0.022	0.180317763	1.074718599
TCGA-D5-6927-01A-21R-1928-07	0.03460814	0	0.005052898	0.141905156	0	0.171406561	0.104745844	0.047811511	0.008690985	0	0.05157365	0	0	0.137824876	0.087276023	0.096055035	0.000603468	0	0	0.040705881	0.027628301	0.044111673	0.042	0.158700398	1.023117732
TCGA-AA-A00E-01A-01R-A002-07	0.100884022	0	0.011428547	0.059153038	0	0.12833056	0.067912895	0.068383443	0.009612077	0	0.009654771	0.028617454	0	0.203694912	0.110698889	0.119922452	0.036159916	0	0.045547023	0	0	0	0.006	0.285582887	0.9665996
TCGA-AA-3814-01A-01R-0905-07	0.041289584	0	0.00178821	0.110546652	0	0.169328876	0.073899272	0.028962078	0.006280434	0	0.043343321	0	0	0.140946057	0.064634168	0.203711941	0.05697829	0	0	0.021224311	0.035202609	0.001864196	0.05	0.146623523	1.023364296
TCGA-A6-2674-01A-02R-0821-07	0.098927011	0	0.006671554	0.031986288	0	0.057306309	0.012832242	0.018208174	0.002259334	0.000859323	0	0	0	0.25455886	0.027765404	0.110465375	0	0	0	0.236876696	0	0.141283431	0.007	0.232184154	1.014414323
TCGA-A6-2676-01A-01R-0826-07	0.00703663	0	5.14E-05	0.101269621	0	0.150440767	0.142334972	0	0	0	0.035869342	0.015301214	0	0.185156479	0.122006935	0.176721806	0.010240029	0	0	0.032202675	0.01003712	0.011331038	0.006	0.284511011	0.971269911
TCGA-AA-A02K-01A-03R-A32Y-07	0.058770752	0	0.008380157	0.214611242	0	0.002025386	0.070474404	0.014373077	0.00231107	0	0.0104197	0	0	0.261849045	0.011905388	0.222819463	0	0.02801415	0	0	0	0.094046168	0.355	0.034049468	1.086155903
TCGA-F4-6570-01A-11R-1774-07	0.03017561	0	0.002590665	0.218576947	0	0.135181589	0.020650406	0.035114573	0.043585437	0	0.022773643	0.023036599	0.006484819	0.184303158	0.100586054	0.150479299	0.014100137	0	0.011753919	0	0	0.000607147	0.092	0.10985427	1.05400816
TCGA-DM-A1D9-01A-11R-A155-07	0.017976046	0	0.011063132	0.039754856	0	0.312388043	0.118279015	0.017913202	0	0	0.051570515	0	0	0.147438617	0.074344878	0.140810674	0.064978215	0	0	0.003482807	0	0	0.311	0.041301106	1.070099975
TCGA-CK-4951-01A-01R-1410-07	0.009887562	0	0.002528846	0.111575256	0	0.152605656	0.04662501	0.061325276	0.036959641	0	0.009980669	0	0	0.210442557	0.121689212	0.147875278	0.008440074	0.009213972	0	0.070850992	0	0	0.004	0.302043179	0.965438916
TCGA-AA-3956-01A-02R-1022-07	0.242228159	0	0.14990883	0.100733907	0	0.186430181	0.039030466	0	0.015659095	0	0	0	0.014694247	0.0277078	0.03850279	0.061462798	0.042504753	0	0.028574535	0.040998437	0	0.011564002	0.002	0.465696413	0.884784705
TCGA-A6-2683-01A-01R-0821-07	0.090225394	0	0.000175017	0.046684728	0	0.191487742	0.035109877	0.008018475	0.060298081	0	0.108843061	0	0.003788959	0.177592969	0.009403764	0.153328718	0.015518451	0	0	0.099524765	0	0	0.357	0.033899895	1.074695912
TCGA-AA-3713-01A-21R-1723-07	0.216579845	0	0.082505958	0.080478342	0	0.205664604	0.03877951	0	0	0	0.033203437	0	0	0.119542381	0.035859646	0.132629619	0	0.002794448	0	0.014817704	0.037144507	0	0.002	0.424250607	0.905031247
TCGA-AA-3955-01A-02R-1022-07	0.039134155	0	0	0	0	0.294432656	0.107929311	0	0	0	0.047671546	0.037210351	0.024843582	0.135483901	0.046917559	0.122928612	0.051671205	0	0.034093332	0.05768379	0	0	0.211	0.06443612	1.05454611
TCGA-AZ-6598-01A-11R-1774-07	0.028303021	0	0	0.072723837	0	0.217402257	0.015074548	0.006003036	0	0	0.046571428	0.072769403	0	0.158776276	0.097562829	0.171970992	0.034445457	0	0.078396917	0	0	0	0.007	0.252612797	0.983763363
TCGA-A6-6780-01B-04R-A277-07	0.029965797	0	0.001157322	0.021923723	0	0.301671742	0.060160068	0	0	0	0	0.026469	0	0.13756649	0.089415115	0.141370045	0	0.016270729	0	0.089792306	0.038715949	0.045521714	0.04	0.16078553	1.021898636
TCGA-F4-6704-01A-11R-1839-07	0.00864601	0	0.022640644	0.079776487	0	0.238496931	0.052455082	0	0.011143265	0	0.00825963	0	0	0.341826717	0.05010148	0.129037369	0.000121136	0	0.049803604	0	0.007691648	0	0.292	0.044620998	1.084535582
TCGA-CM-6163-01A-11R-1653-07	0.071245419	0	0.035469254	0.146126552	0	0.250337792	0.051116703	0.009488527	0.041911335	0	0.012412645	0	0	0.059062186	0.054516527	0.115374743	0.07792905	0.007792182	0.010844154	0	0.022003306	0.034369623	0.02	0.186766561	1.00856571
TCGA-AA-3869-01A-01R-1022-07	0.042334919	0	0.00346438	0.079166333	0	0.16137268	0.080811499	0.006907344	0.00692401	0	0.034461632	0	0	0.263567905	0.054283262	0.129160853	0	0	0	0.079411282	0.002028986	0.056104916	0.005	0.295851316	0.965892896
TCGA-AA-3538-01A-01R-0821-07	0.035475963	0	0.010847735	0.004002002	0	0.20499575	0	0.030470206	0.023126313	0	0.007475195	0	0	0.238618355	0.049118348	0.206080974	0.090829672	0	0	0.059985235	0	0.038974252	0.123	0.093845639	1.056335359
TCGA-DM-A1DA-01A-11R-A155-07	0.046749457	0	0.017991507	0.194061027	0	0.09233259	0.059140678	0.075217682	0	0	0	0.04903278	0.006571127	0.138413798	0.097709619	0.129469335	0.024900527	0	0.068409872	0	0	0	0.091	0.111635237	1.040511705
TCGA-AA-3494-01A-01R-1410-07	0.014166577	0	0.002677355	0.041069001	0	0.21813618	0.179951369	0.038911898	0.007152161	0	0.068638142	0	0	0.196455763	0.03674256	0.120441804	0.00221567	0	0	0.043632505	0	0.029809016	0.073	0.124335058	1.037168437
TCGA-A6-2677-01A-01R-0821-07	0.090660089	0	0.012279751	0.098885917	0	0.230689796	0.067837807	0.008601201	0	0	0.006796277	0	0.006438965	0.226211034	0.071914222	0.078865566	0.045183028	0	0.032741557	0	0.022894791	0	0.145	0.086627736	1.049309756
TCGA-CM-6168-01A-11R-1653-07	0.054448281	0	0	0.057255897	0	0.182554994	0.011100721	0.002313477	0.051520044	0	0.02529857	0	0	0.258146905	0.085458142	0.164287053	0.008562731	0	0.00343127	0.042970286	0.041623924	0.011027707	0.017	0.20272867	1.008559155
TCGA-AA-3852-01A-01R-0905-07	0.024955938	0	0.00108451	0.13637234	0	0.20738564	0.002305951	0.017369348	0.035844986	0	0.003746006	0	0	0.258901342	0.014813448	0.116316335	0.025708469	0.003295515	0	0.098616846	0.053283327	0	0.138	0.088147234	1.062288449
TCGA-AA-3851-01A-01R-1022-07	0.04471371	0	0	0.13153853	0	0.242039448	0.005246336	0.01587523	0.041993075	0	0	0.025459304	0.019364501	0.119634621	0.120799372	0.152578599	0.039944616	0	0.022366007	0.018446651	0	0	0.125	0.092667338	1.055392171
TCGA-A6-6654-01A-21R-1839-07	0.031400428	0	0.001600889	0.071052707	0	0.140284855	0.020960957	0.028823154	0.037554932	0	0.028426385	0	0	0.365752815	0.092628123	0.104268278	0.014770445	0	0	0.049655417	0	0.012820615	0.003	0.319077941	0.962517697
TCGA-DM-A28E-01A-11R-A32Y-07	0.053281876	0	0.022876957	0.015241816	0	0.404314035	0.1270925	0.04572682	0.003074503	0	0.019240262	0	0.004957734	0.079094603	0.099899932	0.092014645	0	0.010931501	0.022252815	0	0	0	0.426	0.024558935	1.086542874
TCGA-A6-5665-01B-03R-2302-07	0.045693938	0	0.011231473	0.004829853	0	0.276799665	0.042497339	0.014825207	0	0	0.077106025	0	0	0.214716096	0.042829356	0.100524685	0	0.015464427	0	0.08244005	0.035032514	0.036009371	0.157	0.081433087	1.053440352
TCGA-AA-3509-01A-01R-1410-07	0.016847974	0	0.00096697	0.083917734	0	0.194604572	0.133790622	0.025069079	0.003481064	0	0.024625106	0	0.014061174	0.110533033	0.059568514	0.156746231	0.040561213	0.000711445	0.052637982	0	0.051986361	0.029890927	0.215	0.063079576	1.048774495
TCGA-AA-3681-01A-01R-0905-07	0.061263562	0	0	0.180897708	0	0.245499222	0	0.008400393	0.010839555	0	0	0.040864616	0	0.101957315	0.049207491	0.204928122	0.015267259	0	0	0.039670321	0.041204436	0	0.102	0.103356265	1.050271294
TCGA-AA-A00Q-01A-01R-A002-07	0.064723293	0	0.023963412	0.10821536	0	0.26656916	0.05531704	0.040819498	0.059023555	0	0.002708002	0.002462904	0	0.124461042	0.085131072	0.093637474	0.030966037	0	0.04200215	0	0	0	0.059	0.135525684	1.034737943
TCGA-A6-2684-01C-08R-A277-07	0.009257435	0	0.003134947	0	0	0.235607102	0	0.022640829	0	0	0.019809355	0	0	0.043274652	0.175038332	0.314138753	0	0.030113171	0	0.084277116	0.045941444	0.016766863	0.043	0.156416416	1.036932414
TCGA-AM-5820-01A-01R-1653-07	0.011739235	0	0	0.102337346	0	0.183756352	0	0	0.050335214	0	0	0	0.019552473	0.207151149	0.051649971	0.229915208	0.04742129	0	0	0.091101878	0.005039884	0	0.225	0.060338951	1.071294343
TCGA-CK-6746-01A-11R-1839-07	0.017814117	0	0.001124215	0.183004831	0	0.018133806	0.15864104	0.004492112	0.038273523	0.01564336	0.062288982	0	0	0.052512472	0.194481168	0.190182707	0.007418299	0	0.055989369	0	0	0	0.005	0.29727116	0.969631734
TCGA-AA-A00W-01A-01R-A002-07	0.025054072	0.02479917	0.000894584	0.152223563	0	0.067194518	0.231612583	0.113699498	0	0	0.050279704	0	0	0.166377289	0.044350485	0.063575632	0	0.045362043	0.004581186	0	0	0.009995672	0.262	0.051481626	1.068161025
TCGA-AZ-4323-01A-21R-1839-07	0.241883802	0	0.066456522	0.188198904	0	0.176800675	0.027154811	0.099486894	0.033082326	0	0	0	0	0.100822117	0.023269795	0.037496273	0	0.005007973	0	0.000339907	0	0	0.002	0.373108176	0.937828545
TCGA-CM-4746-01A-01R-1410-07	0	0.001626296	0.001991169	0.260858067	0	0.285935162	0.017969044	0.023647199	0.000268368	0	0.047316846	0.024214401	0	0.140587349	0.061734194	0.064324179	0	0.016068112	0	0.053459615	0	0	0.162	0.079834401	1.08677659
TCGA-AA-3663-01A-01R-1723-07	0.055146016	0	0.010935587	0.068939548	0	0.146635264	0.012955018	0.040557512	0	0	0	0.028710648	0	0.120061238	0.090500523	0.200930281	0.02330945	0	0	0.16185672	0.025488449	0.013973746	0.041	0.158825472	1.025203876
TCGA-AA-3549-01A-02R-0821-07	0.014824906	0	0.006411049	0.098447102	0	0.102059954	0.048604999	0.036712267	0.032937614	0	0.022541433	0.001401809	0	0.249931179	0.034020253	0.034474822	0	0.013088136	0	0.28077324	0	0.023771237	0.073	0.124446097	1.065941669
TCGA-AA-3561-01A-01R-0821-07	0.054916734	0	0.00565486	0.023459237	0	0.278934752	0.139682822	0.015596646	0	0	0	0	0.021243392	0.026997079	0.09348988	0.235567183	0.024198408	0	0.036445414	0	0.00893784	0.034875752	0.145	0.086420562	1.042575371
TCGA-G4-6626-01A-11R-1774-07	0.041645012	0.018173955	0	0.18980123	0	0.132199067	0.18355213	0.015867305	0	0	0	0	0.017008037	0.212104021	0.055221041	0.023789621	0.003247899	0.024443745	0	0.038892771	0.044054166	0	0.18	0.073398153	1.057288037
TCGA-AA-3821-01A-01R-1022-07	0.03237245	0	0.00381341	0.049091855	0	0.229745404	0.054618807	0.023553578	0	0	0.04178286	0	0	0.223001853	0.063687252	0.192098928	0.008486803	0	0.03496778	0	0.026978483	0.015800537	0.06	0.135071651	1.032471273
TCGA-CK-4952-01A-01R-1723-07	0.046436493	0	0.013756696	0	0	0.262658459	0.016670667	0	0	0	0.012668641	0	0	0.258692725	0.037457578	0.107472583	0	0.020914619	0	0.035717108	0.030156529	0.157397904	0.042	0.158155884	1.033549017
TCGA-A6-2681-01A-01R-1410-07	0.043836718	0	0	0.094197541	0	0.064712857	0.003447196	0.023763737	0.064297516	0	0	0	0	0.436054248	0.067379618	0.095886095	0.018193229	0	0	0.088231245	0	0	0.002	0.393863572	0.928243037
TCGA-AY-6197-01A-11R-1723-07	0.052592556	0	0.007441949	0.05801306	0	0.179999961	0.040632501	0.016747686	0.043883265	0	0.079395203	0	0	0.264829625	0.043599371	0.053075433	0	0	0	0.142033394	0.002772556	0.014983437	0.093	0.108892763	1.052150776
TCGA-AY-6386-01A-21R-1723-07	0.004295687	0.001018553	0.027222274	0.053869701	0	0.162731134	0.029927603	0.034250578	0.052610316	0	0.048371225	0	0	0.322522665	0.046173746	0.050912101	0.03170388	0.001793398	0	0.126447276	0.003398051	0.002751814	0.077	0.119047758	1.051991975
TCGA-AU-3779-01A-01R-1723-07	0.019198593	0	0.003781863	0.023259055	0	0.245578725	0.001492005	0.025255864	0.092647439	0	0.016166547	0	0	0.319809765	0.033773025	0.076691646	0.01872185	0	0	0.110372993	0	0.013250632	0.15	0.083206138	1.072144889
TCGA-AA-A00F-01A-01R-A002-07	0.131587166	0	0.007426453	0.095266687	0	0.289984129	0	0.003831267	0.001397346	0	0.017482639	0	0.005805762	0.172516786	0.07366265	0.096008534	0.003892461	0	0	0.101138118	0	0	0.022	0.181352932	1.016548553
TCGA-AA-3866-01A-01R-1022-07	0.032639421	0	0.006663351	0.068293086	0	0.168094938	0.104749887	0.016421765	0.022097622	0	0.009113376	0	0	0.263037511	0.058745924	0.140206647	0.039322162	0.015905001	0.014542536	0	0	0.040166773	0.023	0.179323153	1.015626071
TCGA-AA-A01K-01A-01R-A00A-07	0.053131229	0	0	0.069049721	0	0.126419868	0.008257919	0.022673251	0.070575052	0	0	0.020300605	0	0.345477143	0.086421787	0.177131202	0.009059604	0	0	0.011502619	0	0	0.065	0.133129457	1.053227378
TCGA-AA-3544-01A-01R-1873-07	0.045089689	0	0.003793021	0.08355528	0	0.055265694	0.027182722	0.040051278	0.027120972	0.006473814	0	0.048444821	0	0.344105105	0.09170552	0.14071553	0.012405917	0	0.068781381	0	0	0.005309257	0.065	0.131898387	1.046984173
TCGA-A6-A567-01A-31R-A28H-07	0.192204923	0	0.005546846	0.040531859	0	0.30037088	0.030150378	0.028672227	0	0	0.023590299	0	0	0.161268258	0.054682187	0.113900803	0.041978252	0.000807034	0.002122515	0.004173538	0	0	0.19	0.069517712	1.061922543
TCGA-CM-6676-01A-11R-1839-07	0.036835012	0	0.006422013	0.029302959	0	0.177469754	0.120948625	0.009590962	0.030502336	0	0.02168954	0	0	0.40088292	0.032838758	0.117775919	0	0	0.011611786	0.004129417	0	0	0.007	0.243461006	1.000138895
TCGA-CM-4752-01A-01R-1410-07	0.081275832	0	0.012063311	0.069808076	0	0.15521668	0.1675559	0.020197449	0.010263131	0	0	0.012928154	0.001446871	0.106320893	0.086359456	0.147527151	0.052175577	0	0.072728965	0	0	0.004132555	0.019	0.189116428	0.999746636
TCGA-NH-A8F7-01A-11R-A41B-07	0	0.00290076	0	0.029405156	0	0.019519225	0.102531968	0.000601027	0.00373197	0	0.082890685	0	0	0.32732513	0.035821921	0.154307512	0	0	0	0.184780256	0	0.05618439	0.242	0.055334752	1.102753807
TCGA-AA-A02W-01A-01R-A00A-07	0.084602858	0	0	0.046750545	0	0.311871702	0.181366061	0	0.007713258	0	0.057676175	0	0.025852894	0.131892211	0.069561247	0.045722847	0.029170595	0	0.000876141	0	0.006943467	0	0.077	0.118380332	1.039349843
TCGA-AA-3524-01A-02R-0821-07	0.081896705	0	0.007725396	0.173196477	0	0.179573639	0.116955115	0	0.007781666	0	0	0.054972368	0	0.05099574	0.036840695	0.19275894	0.024609404	0.00554977	0	0.020146596	0.035771625	0.011225865	0.038	0.163014899	1.019051997
TCGA-QG-A5Z1-01A-11R-A28H-07	0.027923489	0	0	0.020104541	0	0.22548857	0	0.011775087	0.004845155	0	0.047306265	0	0	0.440983089	0.019912844	0.093833898	0.018830537	0	0	0.072791659	0.016204864	0	0.023	0.179813207	1.0423466
TCGA-AY-A69D-01A-11R-A37K-07	0.148859995	0	0	0.030726338	0	0.259086263	0.062565088	0.069488576	0.020786609	0	0	0.010957759	0	0.124542015	0.041389604	0.104175815	0.005577939	0.031918585	0	0.088151291	0.001774123	0	0.047	0.148009818	1.026250402
TCGA-5M-AAT5-01A-21R-A41B-07	0.214082672	0	0.178478009	0.037031689	0	0.192608006	0.063287372	0.07066744	0	0	0	0.027757725	0.002290276	0.065878667	0.025207285	0.065434015	0	0.018950676	0.038326168	0	0	0	0.018	0.198142362	1.028202387
TCGA-AA-3673-01A-01R-0905-07	0.105527429	0	0	0.074816777	0	0.197862809	0.116489583	0	0.010856095	0	0	0.020968576	0.03041363	0.14971015	0.073402415	0.076580442	0.028146469	0	0.115225626	0	0	0	0.03	0.174749486	1.006343887
TCGA-AA-3855-01A-01R-1022-07	0.037584986	0	0.038985823	0.092706258	0	0.22649282	0.119966623	0	0.008044851	0	0	0.05551764	0.020008518	0.19740679	0.024795229	0.098892946	0.006541117	0	0.073056399	0	0	0	0.07	0.125892026	1.031992732
TCGA-AA-3952-01A-01R-1022-07	0.045482443	0	0.00331632	0.047166471	0	0.22859572	0	0.024665664	0.022636923	0	0.019724936	0	0	0.200220952	0.080558162	0.230505356	0.010943524	0	0	0.026790641	0	0.059392889	0.123	0.093755707	1.055505155
TCGA-AA-3532-01A-01R-0821-07	0.080545926	0	0.007281848	0.079131308	0	0.206144658	0.124489294	0.017224863	0	0	0.002854621	0.007065531	0	0.089549985	0.114294859	0.173420786	0.043748237	0	0.054248082	0	0	0	0.017	0.202003953	0.998784379
TCGA-AA-3989-01A-01R-1022-07	0.03441362	0	0.010221853	0.199762917	0	0.135895647	0.097896494	0.004519062	0.002381119	0	0.02210092	0	0	0.091782223	0.074275599	0.256595993	0.012431161	0	0	0.036955803	0	0.020767589	0.119	0.096037081	1.046851439
TCGA-AA-3530-01A-01R-1022-07	0.006250267	0.079707179	0.000516946	0.082257363	0	0.365710797	0.040183915	0.034304246	0	0	0.026384986	0	0.004730023	0.036804544	0.050120883	0.159086625	0.056083444	0	0.051561275	0	0.006297506	0	0.072	0.124985784	1.037291007
TCGA-NH-A5IV-01A-42R-A37K-07	0.102603066	0	0.040791307	0.150625533	0	0.079865135	0	0.027630316	0.011688994	0	0	0.096177759	0	0.192173455	0.032469771	0.218753759	0	0	0.047220904	0	0	0	0.006	0.269851497	0.976550891
TCGA-CK-4947-01B-11R-1653-07	0.049346472	0	0.025436338	0.153862483	0	0.228946498	0.039707177	0.056423441	0.042121229	0	0.0028574	0	0.005991001	0.04574462	0.066097689	0.10757907	0.102881513	0	0.047847932	0	0.019614263	0.005542875	0.074	0.122638183	1.035186143
TCGA-AA-3521-01A-01R-0821-07	0.031519095	0	0.008142212	0.086813587	0	0.288631327	0	0.015860783	0.000786901	0	0	0.043453229	0	0.149916015	0.039282135	0.23304216	0.01351616	0.00912783	0	0.04407491	0	0.035833656	0.145	0.086074595	1.056973547
TCGA-AA-3554-01A-01R-0826-07	0.020854038	0.014259551	0	0.040051966	0	0.147932321	0	0.025531119	0.014311342	0	0.00904158	0	0	0.407771279	0.02647815	0.096020176	0.005041727	0	0	0.128835848	0.023046584	0.04082432	0.033	0.167457657	1.047331419
TCGA-D5-5538-01A-01R-1653-07	0.063906998	0	0.006621128	0.02706969	0	0.103711204	0.009628429	0.020842914	0.04794376	0.001507123	0.02182808	0	0	0.394605509	0.026410176	0.152550499	0.008409369	0	0	0.087369955	0.011075726	0.01651944	0.108	0.100107495	1.074337595
TCGA-AA-3526-01A-02R-A32Z-07	0.02059597	0	0.000774628	0.153770015	0	0.111451663	0.142640276	0.068706962	0	0	0.0269475	0	0	0.107864271	0.118615929	0.13307292	0.008803434	0	0	0.083547256	0.023209176	0	0.006	0.261218372	0.980158624
TCGA-CA-5255-01A-11R-1839-07	0.167661586	0	0.017087238	0.138292248	0	0.227783013	0	0.033115602	0.009558601	0	0	0.005273044	0.002294125	0.092216418	0.088436159	0.03529032	0.106528075	0.030984998	0.021281545	0.024197027	0	0	0.158	0.080978603	1.056632548
TCGA-AA-3977-01A-01R-1022-07	0.040557864	0	0.004580135	0.070456068	0	0.183157634	0.087252139	0.108098023	0	0.050773339	0.017342725	0	0	0.132226807	0.07502933	0.144251239	0.041442371	0	0	0.037426659	0.001185619	0.006220047	0.04	0.161242529	1.020347562
TCGA-AA-A01F-01A-01R-A002-07	0	0	0	0.001554465	0	0.307434508	0.186116006	0.009922598	0	0	0	0.086993753	0	0.209363698	0.063625896	0.081341488	0.013364325	0	0.035292494	0	0	0.004990768	0.542	0.008581179	1.092489546
TCGA-D5-5540-01A-01R-1653-07	0.002749675	0	0	0.229190329	0	0	0.157677514	0.005997822	0	0.010462013	0	0.001343895	0	0.183242263	0.147813534	0.09952707	0.008630105	0	0	0.153365781	0	0	0.007	0.230840911	1.004447178
TCGA-5M-AAT4-01A-11R-A41B-07	0.075945824	0	0	0.326515524	0	0.072476468	0	0.047125521	0.002640336	0	0	0	0.024062242	0.179586489	0.052708111	0.113248094	0	0	0	0.095425527	0.010265864	0	0.51	0.012308211	1.093874666
TCGA-AA-3864-01A-01R-1022-07	0.064201483	0	0	0.059140857	0	0.278294096	0.024742264	0.05061268	0	0	0.006063762	0.026505546	0	0.161562018	0.084699171	0.178012317	0.001667877	0	0.020005633	0	0.005590267	0.03890203	0.096	0.107091158	1.045934509
TCGA-CA-6717-01A-11R-1839-07	0.039035097	0.002347005	0.0446121	0.084072186	0	0.161800466	0	0.05186574	0.059009007	0.014858049	0	0.007656671	0	0.271245106	0.060639951	0.117873465	0.047084739	0	0.002256892	0.035643526	0	0	0.044	0.154372638	1.029448265
TCGA-CM-6161-01A-11R-1653-07	0.038080415	0	0.007298751	0.11868653	0	0.238596135	0.134750234	0.030831789	0.002547549	0	0.007931927	0	0	0.17685573	0.020282349	0.130372875	0.039298773	0.006705034	0.022690392	0	0.025071518	0	0.042	0.158695233	1.021289501
TCGA-AA-3819-01A-01R-0905-07	0.074037643	0	0	0.123383407	0	0.361294763	0.009155043	0	0.004979	0	0	0	0	0.109617703	0.028577325	0.183722473	0.020004935	0	0	0.04661519	0.023393321	0.015219196	0.103	0.102662491	1.051507034
TCGA-AA-3861-01A-01R-1022-07	0.19012713	0	0.242984805	0.104781389	0	0.240666973	0.00492038	0.008021512	0.02183738	0	0	0.010892478	0.016016749	0.036994826	0.053835255	0.029514955	0.029274955	0	0	0.007065058	0.003066155	0	0.001	0.508771384	0.862850592
TCGA-D5-6926-01A-11R-1928-07	0.02216428	0	0.006482319	0.010476868	0	0.050820834	0.05080676	0.008709893	0.025856179	0	0.046418523	0	0	0.500201625	0.074861486	0.083145588	0.002714669	0	0	0.094207588	0	0.023133387	0.064	0.134146306	1.081609103
TCGA-AA-3531-01A-01R-0821-07	0.02989744	0	0.011015069	0.137436314	0	0.110494069	0	0.021688023	0.060515362	0	0.028269558	0.001911062	0	0.297874224	0.092159238	0.114181926	0.019637179	0	0	0.074920536	0	0	0.231	0.058747356	1.07885873
TCGA-AA-3685-01A-02R-A32Z-07	0.040977113	0	0.014597797	0.114555796	0	0.188306444	0.08186436	0.053499293	0.00146703	0	0	0.027229496	0.004992874	0.057912771	0.12862303	0.182477266	0.011855366	0.006225874	0.033027064	0	0.051341435	0.001046991	0.046	0.151867372	1.024064149
TCGA-AA-3712-01A-21R-1723-07	0.00656004	0	0.002675985	0.092786353	0	0.122536832	0.158715659	0.026478023	0	0	0.037289751	0.007925091	0	0.227811629	0.10364813	0.163905409	0.007863136	0	0.034459272	0	0	0.007344688	0.114	0.098109515	1.050253403
TCGA-AA-3837-01A-01R-0905-07	0.076457024	0	0.005145306	0.160679912	0	0.287274472	0.145180193	0	0	0	0	0.007168304	0.035077221	0.045966349	0.087461668	0.08368694	0.050467421	0	0.015162083	0.000273106	0	0	0.069	0.126413681	1.039478359
TCGA-AA-3684-01A-02R-0905-07	0.03463878	0	0.039365439	0.15930389	0	0.191623837	0	0.01006666	0.066281935	0	0	0.030123662	0.004144833	0.235922267	0.036026475	0.129238674	0.023642022	0	0.017862028	0.001327006	0.002103905	0.018328587	0.007	0.231047482	0.996381196
TCGA-AA-3941-01A-01R-1022-07	0.113775775	0	0	0.001668205	0	0.418797811	0	0.015507726	0.007196258	0	0.002747127	0.002879832	0.019636138	0.013809143	0.095189421	0.153964137	0.070966548	0	0.016175864	0.022575174	0.045110841	0	0.07	0.12578211	1.035900689
TCGA-A6-5660-01A-01R-1653-07	0.016791321	0	0	0.041406827	0	0.137499631	0.077560113	0	0.00506602	0	0.078063181	0	0	0.372920616	0.017909661	0.131356625	0.023868439	0	0	0.097557565	0	0	0.033	0.166395845	1.039612328
TCGA-A6-6652-01A-11R-1774-07	0	0	0	0.07078452	0	0.179796195	0.080692914	0.001675573	0.021591751	0	0.038905041	0	0	0.515485674	0.008691833	0.021192296	0	0.013874299	0	0.047309903	0	0	0.1	0.105040369	1.091141218
TCGA-CM-5868-01A-01R-1653-07	0.037139752	0.017175019	0	0.043354574	0	0.135325365	0	0.026601912	0.073506274	0	0	0.043575426	0	0.443159155	0.038646213	0.137515932	0.002675504	0	0.001324876	0	0	0	0.14	0.087418039	1.088857148
TCGA-CM-6164-01A-11R-1653-07	0.018732732	0.02614164	0	0.184897297	0	0.040137625	0.066642612	0.051881672	0	0	0.044077703	0	0	0.371124464	0.114245865	0.079052829	0	0	0	0.003065561	0	0	0.073	0.12398597	1.059561523
TCGA-AZ-6606-01A-11R-1839-07	0.103776688	0	0	0.025551568	0	0.300938367	0	0.013506061	0	0	0.075568271	0	0.010140733	0.152403999	0	0.125944208	0	0.050121433	0	0.132039338	0.010009335	0	0.259	0.051958787	1.067044407
TCGA-DM-A1HA-01A-11R-A155-07	0.025529771	0	0.002192079	0.319500359	0	0	0.10041877	0.126597253	0	0	0	0.091210453	0.017837917	0.032871797	0.124604746	0.093796983	0	0	0.065439873	0	0	0	0.226	0.059666753	1.09042056
TCGA-G4-6323-01A-11R-1723-07	0.475564085	0	0.031594133	0.071202077	0	0.259363777	0.001728669	0.040974085	0.009244869	0	0	0	0	0.052034914	0.015413442	0.016708735	0	0.013343317	0	0.012827897	0	0	0.001	0.548850368	0.837496597
TCGA-AA-3542-01A-02R-1873-07	0.012791134	0	0.04040285	0.102229165	0	0.035764063	0	0.01922732	0.032411491	0	0	0.010227702	0	0.392816612	0.0596607	0.133117707	0	0	0	0.148998375	0.0057661	0.00658678	0.02	0.185738511	1.039244335
TCGA-D5-6924-01A-11R-1928-07	0.070789523	0	0.004968741	0.044819176	0	0.099339166	0.083268005	0.049041352	0	0	0.039776667	0	0	0.338416737	0.10899267	0.104504538	0.003355814	0	0.052727612	0	0	0	0.147	0.08492846	1.063229391
TCGA-F4-6856-01A-11R-1928-07	0.146852519	0	0.012579012	0.293224687	0	0.079199688	0.038511434	0.02313595	0.010943081	0	0	0.019528034	0.018540363	0.18719858	0.062432483	0.07925283	0.012367767	0	0.012453762	0	0.003779807	0	0.006	0.261680777	0.983000006
TCGA-QG-A5YV-01A-11R-A28H-07	0.006650475	0.043692198	0	0.064632946	0	0.30614251	0.152662434	0	0	0	0.043043855	0	0.013003182	0.268132227	0.066576172	0.000984892	0.034419089	0	6.00E-05	0	0	0	0.19	0.069630901	1.067878224
TCGA-AA-3688-01A-01R-0905-07	0.028463511	0	0.005769972	0.163037682	0	0.254787201	0.102497113	0	0	0	0.004529738	0	0.028200497	0.191276792	0.084708177	0.067152544	0.021286088	0	0.006328307	0.004695132	0.036737146	0.000530099	0.164	0.078935747	1.059768253
TCGA-AA-3980-01A-02R-1022-07	0.050955962	0	0.004181824	0.219096052	0	0.155108642	0.136560611	0.036750113	0.035079244	0.001119219	0	0	0	0.033294643	0.042557974	0.134143197	0.056900146	0	0.015796193	0	0.033555056	0.044901124	0.081	0.11628457	1.039015974
TCGA-AA-3525-01A-02R-0826-07	0.221026079	0	0.137197694	0.026474505	0	0.164499848	0	0.001169087	0.008039355	0	0.004713389	0	0	0.190676613	0.058722397	0.123144242	0	0	0.000891515	0.039205407	0	0.024239869	0.002	0.436538584	0.900504088
TCGA-AA-3994-01A-01R-1113-07	0.018722968	0	0.017513922	0.141306697	0	0.204804661	0	0	0.013541301	0	0	0	0.013515132	0.141398225	0.022098219	0.141185159	0.031914991	0	0	0.165618886	0.070515482	0.017864357	0.04	0.160606872	1.023924848
TCGA-AY-4070-01A-01R-1113-07	0.051489697	0	0.084734508	0.089413789	0	0.250104068	0.049960618	0.144246515	0.068306392	0	0.002206851	0	0	0.084208346	0.060318414	0.0416917	0.04929691	0.005284613	0.018737579	0	0	0	0.018	0.197950451	1.016463891
TCGA-AA-3495-01A-01R-1410-07	0.029210979	0	0.096071573	0.100856743	0	0.285666143	0.119567559	0.001092019	0.012669009	0	0.038585934	0	0.020933808	0.067741717	0.053696602	0.145576963	0.005931956	0	0.006633682	0.015765313	0	0	0.018	0.19837619	1.004869763
TCGA-D5-6531-01A-11R-1723-07	0.025390079	0	0.00902138	0.226741053	0	0.067210997	0.118748208	0.038486981	0.027007487	0	0.004425256	0.022976342	0.002902362	0.122904459	0.135837338	0.099212906	0.02010589	0.001963253	0.077066009	0	0	0	0.016	0.205241015	1.005305729
TCGA-CA-5254-01A-21R-1839-07	0.008390969	0.001429598	0.055304451	0.140859337	0	0.279459253	0.001826033	0.014105265	0.047136329	0	0.007341849	0	0	0.260719519	0.057957289	0.09812435	0	0	0.026759728	0.000586029	0	0	0.086	0.114073837	1.053929265
TCGA-QL-A97D-01A-12R-A41B-07	0.029318363	0	0.028389016	0.24258269	0	0.159374313	0.112719359	0.079546715	0.044594259	0	0.049429458	0	0	0.035290608	0.057797212	0.086646857	0.02167021	0.015115724	0	0.037525215	0	0	0.101	0.104236912	1.061977512
TCGA-AA-A02R-01A-01R-A00A-07	0.018967303	0	0.001103687	0.163364006	0	0.12583308	0.127432282	0.03203839	0.015228361	0	0.008478989	0.043520969	0.00693625	0.106701247	0.166683721	0.091507164	0.024839772	0	0.067364779	0	0	0	0.003	0.346808462	0.943609255
TCGA-CK-6751-01A-11R-1839-07	0.018760703	0	0	0.187334511	0	0.12912801	0.053959735	0.07981096	0.046203916	0	0.004597015	0.006170149	0	0.222286632	0.028424887	0.085708634	0.049214332	0.031895992	0	0.056504523	0	0	0.103	0.102736004	1.053504307
TCGA-F4-6805-01A-11R-1839-07	0.043013014	0	0	0.039106225	0	0.182507675	0.000638695	0.033226123	0.040468546	0	0	0.021105101	0.005074701	0.149742349	0.078807192	0.122542691	0.152299973	0	0	0.110325357	0.008535612	0.012606747	0.045	0.153481522	1.022844281
TCGA-AA-3696-01A-01R-0905-07	0.050778974	0	0.014220455	0.010626367	0	0.279954603	0.049668168	0.037005239	0.021368793	0	0.084421961	0	0.031399351	0.108238555	0.039356401	0.203460969	0	0.021082859	0	0.048417306	0	0	0.22	0.061686525	1.056901013
TCGA-A6-5662-01A-01R-1653-07	0.061288777	0	0	0.055824262	0	0.231807086	0.111613293	0	0.007364883	0	0.017702196	0.022775449	0.032895001	0.115172538	0	0.2277548	0.064386393	0	0.039154747	0	0.012260575	0	0.423	0.025168693	1.066199615
TCGA-AZ-6601-01A-11R-1774-07	0.089575093	0	0	0.081776585	0	0.146009551	0.019232749	0.036540225	0.049718061	0	0.017899989	0.012085832	0	0.313556528	0.106468032	0.115276346	0.00838976	0	0	0.003471248	0	0	0.008	0.226185368	1.003856462
TCGA-A6-2684-01A-01R-A278-07	0.004215851	0.004818995	0.000833681	0	0	0.141535707	0.011649744	0	0.015475545	0.017818397	0.010606695	0	0	0.378193776	0.060002061	0.159252183	0.041768895	0	0	0.075225714	0.078602755	0	0.018	0.196575626	1.029551391
TCGA-AA-3556-01A-01R-0821-07	0.06569627	0	0.000865338	0.043628551	0	0.259324437	0.023541415	0	0.011492407	0	0	0.059494928	0.000974536	0.147687387	0.077759978	0.181920758	0	0.034814203	0.071960746	0	0.002463903	0.018375142	0.088	0.113638627	1.037586277
TCGA-DM-A1D4-01A-21R-A155-07	0.018641263	0.022449789	0	0.076580622	0	0.446551373	0.101391522	0	0.016407892	0	0	0.055105521	0.011465965	0.111372759	0.059267137	0.037508478	0.0258088	0	0	0.017448878	0	0	0.37	0.032349647	1.099292715
TCGA-RU-A8FL-01A-11R-A37K-07	0	0.037491401	0	0.101928666	0	0.21871676	0.200839128	0	0	0	0	0	0	0.268225203	0.027411422	0.080165638	0.032272819	0	0	0.013659825	0.019289137	0	0.211	0.064788192	1.065394491
TCGA-AA-3975-01A-01R-1022-07	0.036079269	0	0	0.063690641	0	0.171560714	0.125620172	0	0.002495746	0	0.030897742	0	0	0.269326488	0.050842489	0.216367832	0.018157287	0	0.014069733	0	0.000891888	0	0.11	0.099196068	1.053160899
TCGA-F4-6460-01A-11R-1774-07	0.107189541	0	0.011529342	0.074678388	0	0.277012235	0	0.048391758	0.051657844	0	0.016692072	0	0	0.189875348	0.09328282	0.083093061	0.038153239	0	0.008444351	0	0	0	0.018	0.196839641	1.011995343
TCGA-AZ-4308-01A-01R-1410-07	0.040143548	0	0.00487401	0.07112649	0	0.04713186	0.004371607	0.035560212	0.056763067	0	0.013182162	0	0	0.42682328	0.074013569	0.103728199	0.015944996	0	0	0.090480755	0	0.015856244	0.007	0.24316521	1.009348253
TCGA-AA-3972-01A-01R-1022-07	0.030053427	0	0.006331759	0.072214054	0	0.228473182	0	0.012353593	0	0	0	0.027801122	0.038392137	0.20238577	0.007878169	0.142744908	0.026244161	0.037725115	0	0.112335698	0	0.055066904	0.149	0.083763887	1.057034498
TCGA-AA-3858-01A-01R-0905-07	0.018454061	0	0.036792795	0.099481941	0	0.209473781	0.022481551	0.048304105	0.043462784	0	0.003754601	0.01345475	0	0.175796257	0.063745206	0.137772656	0.058372016	0	0.0488557	0	0.012871826	0.00692597	0.08	0.116791209	1.03666423
TCGA-AA-3679-01A-02R-0905-07	0.034466364	0	0.021882849	0.079035231	0	0.250440585	0.096646849	0.014829043	0	0	0.077587661	0	0.013781601	0.116988928	0.08771222	0.166468227	0.008960295	0	0.027237261	0	0	0.003962886	0.121	0.095133017	1.045674523
TCGA-AA-A01D-01A-01R-A00A-07	0.017815171	0	0	0.014424617	0	0.113911637	0	0.006908769	0.007691689	0	0.009673938	1.79E-05	0	0.665205661	0.049639955	0.061145988	0.013105091	0	0	0.040459611	0	0	0.001	0.54829229	0.845000812
TCGA-AY-5543-01A-01R-1653-07	0.055919712	0	0	0.194942214	0	0.179236303	0	0.083359659	0.011870349	0	0	0	0.009355768	0.209423053	0.094042487	0	0.01049136	0.037819039	0	0.095069057	0.018470999	0	0.054	0.141897339	1.041898267
TCGA-AU-6004-01A-11R-1723-07	0.060702536	0	0	0.053115241	0	0.139957789	0.084495942	0.008672333	0.025707952	0	0.070453335	0	0	0.329285979	0.057388659	0.108495193	0.028482141	0	0	0.030785936	0	0.002456963	0.017	0.19946008	1.012544277
TCGA-A6-6137-01A-11R-1774-07	0	0.017353021	0.01942775	0.051663623	0	0.241476609	0.080233788	0.005553983	0.120052852	0	0	0.025783971	0.004593756	0.179651606	0.033489914	0.08450854	0.017343684	0.057042984	0.038395422	0	0.023428498	0	0.175	0.075977442	1.05638838
TCGA-AA-3860-01A-02R-0905-07	0.060706685	0	0.010399589	0.079263901	0	0.22485063	0.032141819	0.068276809	0.020672643	0	0.031852262	0	0	0.200393045	0.056852375	0.077211374	0	0.005102592	0	0.12715364	0.002945332	0.002177304	0.065	0.131766338	1.038634931
TCGA-A6-2674-01A-02R-A278-07	0.01997676	0	0.00708097	0.021315997	0.012711662	0.111819099	0.005814653	0	0	0	0	0	0	0.328064298	0.010460557	0.11800087	0	0	0	0.201121186	0.023184187	0.140449761	0.021	0.183521343	1.046818293
TCGA-AA-3986-01A-02R-1022-07	0.104058283	0	0.148957871	0.118719599	0	0.164074615	0.061855266	0.028854949	0.052020753	0	0	0.008344964	0	0.127434933	0.083786372	0.077796475	0.003822297	0	0	0.010861289	0	0.009412332	0.002	0.392943332	0.921252905
TCGA-CM-6165-01A-11R-1653-07	0.067743675	0	0.0056569	0.037677724	0	0.158552091	0.083657819	0.015608584	0	0	0.019278228	0	0	0.359429677	0.07106111	0.118375887	0.012541466	0	0.045172815	0	0	0.005244026	0.047	0.148015578	1.037270927
TCGA-A6-5656-01A-21R-A278-07	0.003006468	0.005267248	0	0	0	0.097859255	0.039158458	0.004750636	0.004436399	0	0.091447235	0	0	0.667364456	0.010220051	0	0	0	0	0.076489796	0	0	0.007	0.241788932	1.054326871
TCGA-CM-4750-01A-01R-1410-07	0.109914947	0	0.001630364	0.171956293	0	0.238427726	0.02855114	0.046775382	0.022949078	0	0.004788059	0	0.01133181	0.176292957	0.092165855	0.020881037	0.036078817	0	0	0.038256535	0	0	0.312	0.040643735	1.082614894
TCGA-AA-3520-01A-01R-0821-07	0.012602974	0	0.006625213	0.089123527	0	0.244090661	0	0	0.010945787	0	0	0.013307141	0	0.029101349	0.113047946	0.33909912	0.04282443	0	0	0.048775232	0.05045662	0	0.181	0.073026224	1.061272476
TCGA-G4-6625-01A-21R-1774-07	0.095507891	0	0	0.099262092	0	0.10662547	0.110773283	0.036510945	0.013785912	0	0	0.033943105	0	0.24014899	0.06463356	0.079721358	0.012844192	0.01147136	0.09477184	0	0	0	0.032	0.169146321	1.013552027
TCGA-DM-A28M-01A-12R-A16W-07	0.036916673	0	0	0.055697568	0	0.392863352	0	0.003343848	0.047314484	0	0.096230411	0	0.00715846	0	0.007856823	0.035762444	0.006160795	0.02803372	0	0.271330295	0.011331128	0	0.285	0.046494845	1.109529088
TCGA-D5-6920-01A-11R-1928-07	0	0.002436708	0.051369064	0.054047525	0	0.19806086	0.154338571	0.017153505	0.006534519	0	0.047371473	0	0	0.162888335	0.021012405	0.112443789	0	0.025345843	0	0.09738122	0.029549377	0.020066807	0.092	0.109855353	1.036755341
TCGA-DM-A288-01A-11R-A16W-07	0.017836099	0	0	0.025577396	0	0.053330619	0	0.010003047	0.04635382	0	0.096433083	0	0	0.449501515	0.00109119	0.048874296	0	0	0	0.25076333	0.000235604	0	0.273	0.049487918	1.136328509
TCGA-AA-A02O-01A-21R-A16W-07	0.019367281	0.025360812	0	0.105173379	0	0.18688472	0.271107645	0	0	0	0.012690854	0	0.023665685	0.227418564	0.050177049	0.019707382	0.046924035	0	0	0.011522594	0	0	0.108	0.100042722	1.046185808
TCGA-AA-A02E-01A-01R-A00A-07	0.047292969	0	0.009353972	0.119289324	0	0.202427455	0	0.057743363	0.115009554	0	0	0.017656054	0.012711697	0.248590727	0.044854616	0.064056283	0.038005179	0.004732825	0	0.015579569	0.002696413	0	0.408	0.026961591	1.091455316
TCGA-AA-3710-01A-01R-1022-07	0.022276747	0	0.001660458	0.256020862	0	0.102637195	0.138136231	0.044468753	0.011483916	0	0.01033731	0.000796439	0	0.086559049	0.084265586	0.140481674	0.005240916	0.00078995	0	0	0	0.094844914	0.019	0.191149786	1.013607416
TCGA-AZ-4614-01A-01R-1410-07	0	0.044062673	0	0.350150388	0	0.051030284	0.005708378	0.071181564	0.000301099	0	0.018016655	0.038082263	0.040005543	0.12394992	0.112618257	0	0.000121814	0.028545334	0	0.096089986	0.020135841	0	0.076	0.120058447	1.061615056
TCGA-G4-6320-01A-11R-1723-07	0.237807795	0	0	0.109369958	0	0.333446051	0	0	0.014849593	0	0	0.050506784	0.001892501	0.115570616	0.077454506	0.018874635	0.016718304	0	0.023509258	0	0	0	0.091	0.110691041	1.062407811
TCGA-A6-6781-01B-06R-A277-07	0.013849129	0.003072715	0.003769089	0	0	0.271534187	0.013169623	0	0	0	0.055541414	0	0	0.033006286	0.009536933	0.045235353	0.012921894	0.02734371	0	0.276006505	0.06178493	0.173228231	0.022	0.180929816	1.033959679
TCGA-AA-3856-01A-01R-0905-07	0.079085783	0	0.01610109	0.127946135	0	0.171951158	0.01172194	0.020999765	0.053631646	0	0	0.029985702	0	0.177534665	0.100367323	0.120347157	0.040341727	0	0.041825815	0	0.008160093	0	0.037	0.163399454	1.020417154
TCGA-A6-6138-01A-11R-1774-07	0.081524681	0	0.007298185	0.053773422	0	0.219100488	0.006902608	0.034893724	0.011292108	0	0.009600302	0.015436038	0	0.295904388	0.084579841	0.143334471	0.01329202	0.012022629	0.011045095	0	0	0	0.032	0.171293892	1.026389698
TCGA-A6-2685-01A-01R-1410-07	0.087661219	0	0.000889208	0.073254471	0	0.101925943	0.03316235	0.040332278	0.037052688	0	0	0	0	0.168001222	0.01458061	0.242712352	0.092388296	0	0	0.052793766	0.028432906	0.02681269	0.018	0.195560234	1.005091232
TCGA-QG-A5YX-01A-11R-A28H-07	0	0.037219026	0.003888597	0.1060542	0	0.230864472	0	0	0.013455275	0	0.00865343	0	0	0.209199536	0	0.113744815	0.04120258	0.062814141	0	0.152563373	0.020340555	0	0.32	0.039723167	1.078780446
TCGA-AY-A54L-01A-11R-A28H-07	0.108110209	0	0.050519119	0.008553013	0	0.418993746	0.092834739	0.015244202	0	0.057330073	0	0.048144092	0	0.121753161	0.006875402	0.022870845	0	0.020979184	0	0.027792215	0	0	0.097	0.106882901	1.05924935
TCGA-A6-2671-01A-01R-1410-07	0.021580119	0	0	0.083499795	0	0.100860252	0	0.012519762	0.031528959	0	0	0.028335992	0.010139947	0.295307551	0.053705948	0.258909482	0	0.013219452	0	0.055854337	0	0.034538403	0.014	0.211161179	1.01562914
TCGA-NH-A8F8-01A-72R-A41B-07	0.081698366	0	0.021554083	0.050116601	0	0.133416192	0	0.064107411	0.014167914	0	0	0.017668836	0	0.232315666	0.104885247	0.242071123	0	0	0.01956496	0	0.016827196	0.001606407	0.074	0.123023832	1.044334069
TCGA-CM-5863-01A-21R-1839-07	0.077647701	0	0.017579228	0.096855737	0	0.272339742	0.013633267	0	0	0	0.008719497	0	0.020402795	0.146160563	0.095563883	0.1876625	0.026185755	0	0.019917988	0.003405974	0	0.01392537	0.042	0.157980321	1.022375734
TCGA-A6-3809-01A-01R-A278-07	0.005958425	0.004918675	0.002118134	0	0	0.195867735	0.095283444	0.06216636	0	0.039424347	0.010355823	0	0	0.09389927	0.099748765	0.224791353	0.027304827	0	0	0.088051232	0.031609354	0.018502256	0.063	0.134480333	1.029555803
TCGA-NH-A8F7-06A-31R-A41B-07	0.000803654	0	0	0.035404468	0	0.23821755	0	0	0.046848585	0	0	0	0.089431437	0.411571363	0.016337645	0	0.002564066	0	0	0.158781788	3.94E-05	0	0.522	0.010850695	1.123003597
TCGA-D5-6932-01A-11R-1928-07	0.018370414	0	0.000745042	0.066333577	0	0.106544186	0.051282831	0.031314935	0.041483191	0	0	0.036147238	0	0.369879201	0.050918709	0.119794392	0.005752025	0	0	0.097017096	0.003957889	0.000459274	0.015	0.208047392	1.019554129
TCGA-AA-3675-01A-02R-0905-07	0.065930913	0	0.014915026	0.079753761	0	0.245086405	0.091098177	0.022229406	0	0	0.008194784	0	0.017879289	0.123371994	0.036615834	0.14702313	0.011396735	0.042956329	0	0.049809589	0.041948065	0.001790563	0.067	0.128493046	1.027458859
